# Supplementary material for: Set up from the beginning: The origin and early development of cassava storage roots
Source: Plant Cell Environ. 2022 Mar 30;45(6):1779–95. doi: 10.1111/pce.14300 (PMC9314696; doi:10.1111/pce.14300)
Supplement: Supplementary file 2 — Supporting information. [file PCE-45-1779-s001.xlsx]

## Sheet: Molecular functions TP 1-3
Supplementary Table 1. Gene expression and foldchange values of genes in the corresponding functionality cluster for the comparison TP1-TP3 of the Molecular Function domain.
CATEGORY	Manes	FPKM						Foldchange FR - SR
		FR1	FR3	FR7	SR1	SR3	SR7	TP1	TP3	TP7
1 - microtubule binding	Manes.10G052100	1.76131	3.90181	11.2622	1.09145	1.12209	1.72908	-0.690399	-1.79795	-2.70342
	Manes.02G101900	3.87368	2.68241	1.65055	2.86959	5.2424	1.82743	-0.432859	0.966699	0.146866
	Manes.12G138800	59.6738	17.677	8.949	51.8316	53.1062	22.9545	-0.203264	1.58701	1.35898
	Manes.01G118000	17.5972	2.89818	2.31114	16.9763	19.2777	6.27114	-0.0518239	2.73371	1.44012
	Manes.15G111300	2.3582	1.06408	0.172873	1.68478	3.11915	0.510015	-0.485124	1.55154	1.56083
	Manes.15G037100	20.8696	7.84293	4.15363	17.3959	41.2843	14.5318	-0.262656	2.39613	1.80677
	Manes.15G077400	14.7566	3.41684	1.06708	15.3157	24.2863	4.06392	0.0536477	2.82941	1.9292
	Manes.01G021900	2.43111	1.4483	0.343439	2.52636	4.1432	1.36852	0.055447	1.51639	1.9945
	Manes.04G135100	38.597	4.42195	2.68849	29.4651	43.7079	11.0725	-0.38948	3.30514	2.04211
	Manes.03G168600	20.2246	5.82864	3.00853	16.6933	30.2194	13.337	-0.276847	2.37424	2.1483
2- ATP-dependent microtubule motor activity, plus-end-directed	Manes.04G138200	2.94865	13.0133	4.18908	1.02191	0.17977	0.291043	-1.52879	-6.17768	-3.84733
	Manes.14G019700	4.89586	10.1921	1.49923	3.15315	0.997412	0.224607	-0.634771	-3.35312	-2.73874
	Manes.10G052100	1.76131	3.90181	11.2622	1.09145	1.12209	1.72908	-0.690399	-1.79795	-2.70342
	Manes.04G138100	11.0899	5.20617	1.45273	7.98368	1.76513	0.334851	-0.474126	-1.56045	-2.11717
	Manes.06G095100	7.56226	20.5026	5.94484	4.73065	3.90915	2.11874	-0.67678	-2.39088	-1.48843
	Manes.03G047200	2.69204	3.83624	0.366754	0.737982	0.527637	0.142887	-1.86704	-2.86207	-1.35994
	Manes.15G175500	29.2104	37.9094	7.36202	35.933	12.2799	5.13072	0.298824	-1.62626	-0.52094
	Manes.02G098100	11.6336	21.0873	5.71281	15.6747	12.2954	6.28437	0.430139	-0.77826	0.137568
	Manes.02G101900	3.87368	2.68241	1.65055	2.86959	5.2424	1.82743	-0.432859	0.966699	0.146866
	Manes.04G101900	4.14143	3.28904	1.40697	3.68515	7.62712	2.52413	-0.168403	1.21347	0.843192
	Manes.08G037200	1.35019	4.18303	84.9433	0.648343	11.2292	176.625	-1.05833	1.42464	1.05612
	Manes.01G148700	32.7527	11.3021	6.16063	27.5305	30.4899	16.1018	-0.250581	1.43174	1.38607
	Manes.15G111300	2.3582	1.06408	0.172873	1.68478	3.11915	0.510015	-0.485124	1.55154	1.56083
	Manes.15G077400	14.7566	3.41684	1.06708	15.3157	24.2863	4.06392	0.0536477	2.82941	1.9292
	Manes.01G021900	2.43111	1.4483	0.343439	2.52636	4.1432	1.36852	0.055447	1.51639	1.9945
3 - actin monomer binding	Manes.10G052100	1.76131	3.90181	11.2622	1.09145	1.12209	1.72908	-0.690399	-1.79795	-2.70342
	Manes.02G101900	3.87368	2.68241	1.65055	2.86959	5.2424	1.82743	-0.432859	0.966699	0.146866
	Manes.12G138800	59.6738	17.677	8.949	51.8316	53.1062	22.9545	-0.203264	1.58701	1.35898
	Manes.01G118000	17.5972	2.89818	2.31114	16.9763	19.2777	6.27114	-0.0518239	2.73371	1.44012
	Manes.15G111300	2.3582	1.06408	0.172873	1.68478	3.11915	0.510015	-0.485124	1.55154	1.56083
	Manes.15G037100	20.8696	7.84293	4.15363	17.3959	41.2843	14.5318	-0.262656	2.39613	1.80677
	Manes.15G077400	14.7566	3.41684	1.06708	15.3157	24.2863	4.06392	0.0536477	2.82941	1.9292
	Manes.01G021900	2.43111	1.4483	0.343439	2.52636	4.1432	1.36852	0.055447	1.51639	1.9945
	Manes.04G135100	38.597	4.42195	2.68849	29.4651	43.7079	11.0725	-0.38948	3.30514	2.04211
	Manes.03G168600	20.2246	5.82864	3.00853	16.6933	30.2194	13.337	-0.276847	2.37424	2.1483
4 - xenobiotic transmembrane transporting ATPase activity	Manes.04G138200	2.94865	13.0133	4.18908	1.02191	0.17977	0.291043	-1.52879	-6.17768	-3.84733
	Manes.14G019700	4.89586	10.1921	1.49923	3.15315	0.997412	0.224607	-0.634771	-3.35312	-2.73874
	Manes.10G052100	1.76131	3.90181	11.2622	1.09145	1.12209	1.72908	-0.690399	-1.79795	-2.70342
	Manes.04G138100	11.0899	5.20617	1.45273	7.98368	1.76513	0.334851	-0.474126	-1.56045	-2.11717
	Manes.06G095100	7.56226	20.5026	5.94484	4.73065	3.90915	2.11874	-0.67678	-2.39088	-1.48843
	Manes.03G047200	2.69204	3.83624	0.366754	0.737982	0.527637	0.142887	-1.86704	-2.86207	-1.35994
	Manes.15G175500	29.2104	37.9094	7.36202	35.933	12.2799	5.13072	0.298824	-1.62626	-0.52094
	Manes.02G098100	11.6336	21.0873	5.71281	15.6747	12.2954	6.28437	0.430139	-0.77826	0.137568
	Manes.10G019500	56.7939	14.7594	7.35447	23.3783	16.2338	8.10874	-1.28057	0.137369	0.140858
	Manes.02G101900	3.87368	2.68241	1.65055	2.86959	5.2424	1.82743	-0.432859	0.966699	0.146866
	Manes.02G142000	35.3827	5.64682	2.19471	15.238	6.40502	3.58424	-1.21538	0.181765	0.707637
	Manes.04G101900	4.14143	3.28904	1.40697	3.68515	7.62712	2.52413	-0.168403	1.21347	0.843192
	Manes.08G037200	1.35019	4.18303	84.9433	0.648343	11.2292	176.625	-1.05833	1.42464	1.05612
	Manes.01G148700	32.7527	11.3021	6.16063	27.5305	30.4899	16.1018	-0.250581	1.43174	1.38607
	Manes.15G111300	2.3582	1.06408	0.172873	1.68478	3.11915	0.510015	-0.485124	1.55154	1.56083
	Manes.15G077400	14.7566	3.41684	1.06708	15.3157	24.2863	4.06392	0.0536477	2.82941	1.9292
	Manes.01G021900	2.43111	1.4483	0.343439	2.52636	4.1432	1.36852	0.055447	1.51639	1.9945
5 - myosin XI tail binding	Manes.10G052100	1.76131	3.90181	11.2622	1.09145	1.12209	1.72908	-0.690399	-1.79795	-2.70342
	Manes.02G101900	3.87368	2.68241	1.65055	2.86959	5.2424	1.82743	-0.432859	0.966699	0.146866
	Manes.12G138800	59.6738	17.677	8.949	51.8316	53.1062	22.9545	-0.203264	1.58701	1.35898
	Manes.01G118000	17.5972	2.89818	2.31114	16.9763	19.2777	6.27114	-0.0518239	2.73371	1.44012
	Manes.15G111300	2.3582	1.06408	0.172873	1.68478	3.11915	0.510015	-0.485124	1.55154	1.56083
	Manes.15G037100	20.8696	7.84293	4.15363	17.3959	41.2843	14.5318	-0.262656	2.39613	1.80677
	Manes.15G077400	14.7566	3.41684	1.06708	15.3157	24.2863	4.06392	0.0536477	2.82941	1.9292
	Manes.01G021900	2.43111	1.4483	0.343439	2.52636	4.1432	1.36852	0.055447	1.51639	1.9945
	Manes.04G135100	38.597	4.42195	2.68849	29.4651	43.7079	11.0725	-0.38948	3.30514	2.04211
	Manes.03G168600	20.2246	5.82864	3.00853	16.6933	30.2194	13.337	-0.276847	2.37424	2.1483
6 - GTPase activity	Manes.04G138200	2.94865	13.0133	4.18908	1.02191	0.17977	0.291043	-1.52879	-6.17768	-3.84733
	Manes.14G019700	4.89586	10.1921	1.49923	3.15315	0.997412	0.224607	-0.634771	-3.35312	-2.73874
	Manes.10G052100	1.76131	3.90181	11.2622	1.09145	1.12209	1.72908	-0.690399	-1.79795	-2.70342
	Manes.04G138100	11.0899	5.20617	1.45273	7.98368	1.76513	0.334851	-0.474126	-1.56045	-2.11717
	Manes.06G095100	7.56226	20.5026	5.94484	4.73065	3.90915	2.11874	-0.67678	-2.39088	-1.48843
	Manes.03G047200	2.69204	3.83624	0.366754	0.737982	0.527637	0.142887	-1.86704	-2.86207	-1.35994
	Manes.15G175500	29.2104	37.9094	7.36202	35.933	12.2799	5.13072	0.298824	-1.62626	-0.52094
	Manes.02G098100	11.6336	21.0873	5.71281	15.6747	12.2954	6.28437	0.430139	-0.77826	0.137568
	Manes.02G101900	3.87368	2.68241	1.65055	2.86959	5.2424	1.82743	-0.432859	0.966699	0.146866
	Manes.04G101900	4.14143	3.28904	1.40697	3.68515	7.62712	2.52413	-0.168403	1.21347	0.843192
	Manes.08G037200	1.35019	4.18303	84.9433	0.648343	11.2292	176.625	-1.05833	1.42464	1.05612
	Manes.01G148700	32.7527	11.3021	6.16063	27.5305	30.4899	16.1018	-0.250581	1.43174	1.38607
	Manes.15G111300	2.3582	1.06408	0.172873	1.68478	3.11915	0.510015	-0.485124	1.55154	1.56083
	Manes.15G077400	14.7566	3.41684	1.06708	15.3157	24.2863	4.06392	0.0536477	2.82941	1.9292
	Manes.01G021900	2.43111	1.4483	0.343439	2.52636	4.1432	1.36852	0.055447	1.51639	1.9945
7 - cellulose synthase (UDP-forming) activity	Manes.07G070400	7.59007	14.685	2.48507	8.16092	3.8277	0.274479	0.104619	-1.93979	-3.17852
	Manes.01G104100	8.86969	6.95947	10.0406	8.40274	28.7034	10.2658	-0.0780227	2.04417	0.0320115
	Manes.14G152200	27.6245	13.8619	11.1688	13.0459	103.808	21.9645	-1.08235	2.90471	0.975702
	Manes.S055900	151.977	47.809	20.9428	81.8471	269.633	43.5283	-0.89285	2.49564	1.0555
	Manes.03G005200	9.927	2.33959	1.08217	6.35271	7.63841	2.81826	-0.643986	1.70702	1.38088
	Manes.12G146600	75.1454	21.5132	13.0779	64.6699	62.3547	56.3919	-0.21659	1.53528	2.10836
	Manes.12G153100	8.41944	1.17288	0.334862	8.50403	17.1058	1.70502	0.0144224	3.86635	2.34815
	Manes.04G112000	7.3122	1.36303	6.37016	7.19447	28.2279	43.3615	-0.0234175	4.37223	2.76701
	Manes.08G020100	12.2228	3.17322	1.21929	10.2748	24.7179	9.65498	-0.250466	2.96153	2.98523
	Manes.15G075600	43.2199	1.85891	18.5451	48.2772	8.92547	157.631	0.159645	2.26347	3.08744
	Manes.15G076900	10.1403	1.39837	0.21265	8.84332	15.5434	1.85522	-0.197445	3.47449	3.12504
	Manes.13G038000	32.3231	4.06869	0.580123	32.9856	65.3539	6.0373	0.0292708	4.00564	3.37947
	Manes.09G023700	31.9023	3.57094	2.04904	25.0551	29.2574	24.6196	-0.348558	3.03443	3.58678
	Manes.S110800	6.06505	0.854249	9.38148	4.83276	5.62256	147.97	-0.32767	2.7185	3.97935
	Manes.04G096600	1.05755	1.35737	0.192403	0.517702	4.31667	3.10252	-1.03053	1.66911	4.01124
	Manes.08G100700	23.1901	3.08246	0.281534	22.4657	42.055	4.6536	-0.0457892	3.77012	4.04697
8 - pectate lyase activity	Manes.12G042700	8.15688	3.92968	6.61094	12.3461	41.1429	20.1866	0.597962	3.38816	1.61047
	Manes.06G113200	41.4117	14.0619	7.59543	35.2981	85.0262	45.3332	-0.230446	2.59612	2.57737
	Manes.03G152600	10.206	0.89595	0.743022	10.1962	21.8589	5.05027	-0.00139776	4.60866	2.76488
9 - glucuronoxylan glucuronosyltransferase activity	Manes.07G070400	7.59007	14.685	2.48507	8.16092	3.8277	0.274479	0.104619	-1.93979	-3.17852
	Manes.01G104100	8.86969	6.95947	10.0406	8.40274	28.7034	10.2658	-0.0780227	2.04417	0.0320115
	Manes.14G152200	27.6245	13.8619	11.1688	13.0459	103.808	21.9645	-1.08235	2.90471	0.975702
	Manes.S055900	151.977	47.809	20.9428	81.8471	269.633	43.5283	-0.89285	2.49564	1.0555
	Manes.03G005200	9.927	4.76172	1.08217	6.35271	7.63841	2.81826	-0.643986	0.681792	1.38088
	Manes.12G146600	75.1454	21.5132	13.0779	64.6699	62.3547	56.3919	-0.21659	1.53528	2.10836
	Manes.12G153100	8.41944	1.17288	0.334862	8.50403	17.1058	1.70502	0.0144224	3.86635	2.34815
	Manes.04G112000	7.3122	1.36303	6.37016	7.19447	28.2279	43.3615	-0.0234175	4.37223	2.76701
	Manes.08G020100	12.2228	3.17322	1.21929	10.2748	24.7179	9.65498	-0.250466	2.96153	2.98523
	Manes.15G075600	43.2199	1.85891	18.5451	48.2772	8.92547	157.631	0.159645	2.26347	3.08744
	Manes.15G076900	10.1403	1.39837	0.21265	8.84332	15.5434	1.85522	-0.197445	3.47449	3.12504
	Manes.13G038000	32.3231	4.06869	0.580123	32.9856	65.3539	6.0373	0.0292708	4.00564	3.37947
	Manes.09G023700	31.9023	3.57094	2.04904	25.0551	29.2574	24.6196	-0.348558	3.03443	3.58678
	Manes.S110800	6.06505	0.854249	9.38148	4.83276	5.62256	147.97	-0.32767	2.7185	3.97935
	Manes.04G096600	1.05755	1.35737	0.192403	0.517702	4.31667	3.10252	-1.03053	1.66911	4.01124
	Manes.08G100700	23.1901	3.08246	0.281534	22.4657	42.055	4.6536	-0.0457892	3.77012	4.04697
10 - nutrient reservoir activity	Manes.16G096200	0.859727	12.7928	0.587988	0.409021	0.147158	0.232984	-1.07171	-6.44182	-1.33556
	Manes.01G194800	11.1539	6.31065	0.980016	8.78491	20.77	2.65677	-0.344443	1.71864	1.43879
	Manes.01G236500	66.6188	16.0422	0.552981	56.2471	124.423	16.8325	-0.24415	2.95531	4.92788
11 - 1,4-beta-D-xylan synthase activity	Manes.01G104100	8.86969	6.95947	10.0406	8.40274	28.7034	10.2658	-0.0780227	2.04417	0.0320115
	Manes.03G005200	9.927	2.33959	1.08217	6.35271	7.63841	2.81826	-0.643986	1.70702	1.38088
	Manes.04G096600	1.05755	1.35737	0.192403	0.517702	4.31667	3.10252	-1.03053	1.66911	4.01124
	Manes.04G112000	7.3122	1.36303	6.37016	7.19447	28.2279	43.3615	-0.0234175	4.37223	2.76701
	Manes.08G020100	12.2228	3.17322	1.21929	10.2748	24.7179	9.65498	-0.250466	2.96153	2.98523
	Manes.08G100700	23.1901	3.08246	0.281534	22.4657	42.055	4.6536	-0.0457892	3.77012	4.04697
	Manes.09G023700	31.9023	3.57094	2.04904	25.0551	29.2574	24.6196	-0.348558	3.03443	3.58678
	Manes.12G146600	75.1454	21.5132	13.0779	64.6699	62.3547	56.3919	-0.21659	1.53528	2.10836
	Manes.14G152200	27.6245	13.8619	11.1688	13.0459	103.808	21.9645	-1.08235	2.90471	0.975702
	Manes.15G076900	10.1403	1.39837	0.21265	8.84332	15.5434	1.85522	-0.197445	3.47449	3.12504
	Manes.S055900	151.977	47.809	20.9428	81.8471	269.633	43.5283	-0.89285	2.49564	1.0555
	Manes.S110800	6.06505	0.854249	9.38148	4.83276	5.62256	147.97	-0.32767	2.7185	3.97935
	Manes.07G070400	7.59007	14.685	2.48507	8.16092	3.8277	0.274479	0.104619	-1.93979	-3.17852
	Manes.12G153100	8.41944	1.17288	0.334862	8.50403	17.1058	1.70502	0.0144224	3.86635	2.34815
	Manes.13G038000	32.3231	4.06869	0.580123	32.9856	65.3539	6.0373	0.0292708	4.00564	3.37947
	Manes.15G075600	43.2199	1.85891	18.5451	48.2772	8.92547	157.631	0.159645	2.26347	3.08744
12 - polygalacturonate 4-alpha-galacturonosyltransferase activity	Manes.01G104100	8.86969	6.95947	10.0406	8.40274	28.7034	10.2658	-0.0780227	2.04417	0.0320115
	Manes.03G005200	9.927	2.33959	1.08217	6.35271	7.63841	2.81826	-0.643986	1.70702	1.38088
	Manes.04G096600	1.05755	1.35737	0.192403	0.517702	4.31667	3.10252	-1.03053	1.66911	4.01124
	Manes.04G112000	7.3122	1.36303	6.37016	7.19447	28.2279	43.3615	-0.0234175	4.37223	2.76701
	Manes.08G020100	12.2228	3.17322	1.21929	10.2748	24.7179	9.65498	-0.250466	2.96153	2.98523
	Manes.08G100700	23.1901	3.08246	0.281534	22.4657	42.055	4.6536	-0.0457892	3.77012	4.04697
	Manes.09G023700	31.9023	3.57094	2.04904	25.0551	29.2574	24.6196	-0.348558	3.03443	3.58678
	Manes.12G146600	75.1454	21.5132	13.0779	64.6699	62.3547	56.3919	-0.21659	1.53528	2.10836
	Manes.14G152200	27.6245	13.8619	11.1688	13.0459	103.808	21.9645	-1.08235	2.90471	0.975702
	Manes.15G076900	10.1403	1.39837	0.21265	8.84332	15.5434	1.85522	-0.197445	3.47449	3.12504
	Manes.S055900	151.977	47.809	20.9428	81.8471	269.633	43.5283	-0.89285	2.49564	1.0555
	Manes.S110800	6.06505	0.854249	9.38148	4.83276	5.62256	147.97	-0.32767	2.7185	3.97935
	Manes.07G070400	7.59007	14.685	2.48507	8.16092	3.8277	0.274479	0.104619	-1.93979	-3.17852
	Manes.12G153100	8.41944	1.17288	0.334862	8.50403	17.1058	1.70502	0.0144224	3.86635	2.34815
	Manes.13G038000	32.3231	4.06869	0.580123	32.9856	65.3539	6.0373	0.0292708	4.00564	3.37947
	Manes.15G075600	43.2199	1.85891	18.5451	48.2772	8.92547	157.631	0.159645	2.26347	3.08744
13 - sinapate 1-glucosyltransferase activity	Manes.01G104100	8.86969	6.95947	10.0406	8.40274	28.7034	10.2658	-0.0780227	2.04417	0.0320115
	Manes.03G005200	9.927	2.33959	1.08217	6.35271	7.63841	2.81826	-0.643986	1.70702	1.38088
	Manes.04G096600	1.05755	1.35737	0.192403	0.517702	4.31667	3.10252	-1.03053	1.66911	4.01124
	Manes.04G112000	7.3122	1.36303	6.37016	7.19447	28.2279	43.3615	-0.0234175	4.37223	2.76701
	Manes.08G020100	12.2228	3.17322	1.21929	10.2748	24.7179	9.65498	-0.250466	2.96153	2.98523
	Manes.08G100700	23.1901	3.08246	0.281534	22.4657	42.055	4.6536	-0.0457892	3.77012	4.04697
	Manes.09G023700	31.9023	3.57094	2.04904	25.0551	29.2574	24.6196	-0.348558	3.03443	3.58678
	Manes.12G146600	75.1454	21.5132	13.0779	64.6699	62.3547	56.3919	-0.21659	1.53528	2.10836
	Manes.14G152200	27.6245	13.8619	11.1688	13.0459	103.808	21.9645	-1.08235	2.90471	0.975702
	Manes.15G076900	10.1403	1.39837	0.21265	8.84332	15.5434	1.85522	-0.197445	3.47449	3.12504
	Manes.S055900	151.977	47.809	20.9428	81.8471	269.633	43.5283	-0.89285	2.49564	1.0555
	Manes.S110800	6.06505	0.854249	9.38148	4.83276	5.62256	147.97	-0.32767	2.7185	3.97935
	Manes.07G070400	7.59007	14.685	2.48507	8.16092	3.8277	0.274479	0.104619	-1.93979	-3.17852
	Manes.12G153100	8.41944	1.17288	0.334862	8.50403	17.1058	1.70502	0.0144224	3.86635	2.34815
	Manes.13G038000	32.3231	4.06869	0.580123	32.9856	65.3539	6.0373	0.0292708	4.00564	3.37947
	Manes.15G075600	43.2199	1.85891	18.5451	48.2772	8.92547	157.631	0.159645	2.26347	3.08744
14 - cinnamate beta-D-glucosyltransferase activity	Manes.01G104100	8.86969	6.95947	10.0406	8.40274	28.7034	10.2658	-0.0780227	2.04417	0.0320115
	Manes.03G005200	9.927	4.76172	1.08217	6.35271	7.63841	2.81826	-0.643986	0.681792	1.38088
	Manes.04G096600	1.05755	1.35737	0.192403	0.517702	4.31667	3.10252	-1.03053	1.66911	4.01124
	Manes.04G112000	7.3122	1.36303	6.37016	7.19447	28.2279	43.3615	-0.0234175	4.37223	2.76701
	Manes.08G020100	12.2228	3.17322	1.21929	10.2748	24.7179	9.65498	-0.250466	2.96153	2.98523
	Manes.08G100700	23.1901	3.08246	0.281534	22.4657	42.055	4.6536	-0.0457892	3.77012	4.04697
	Manes.09G023700	31.9023	3.57094	2.04904	25.0551	29.2574	24.6196	-0.348558	3.03443	3.58678
	Manes.12G146600	75.1454	21.5132	13.0779	64.6699	62.3547	56.3919	-0.21659	1.53528	2.10836
	Manes.14G152200	27.6245	13.8619	11.1688	13.0459	103.808	21.9645	-1.08235	2.90471	0.975702
	Manes.15G076900	10.1403	1.39837	0.21265	8.84332	15.5434	1.85522	-0.197445	3.47449	3.12504
	Manes.S055900	151.977	47.809	20.9428	81.8471	269.633	43.5283	-0.89285	2.49564	1.0555
	Manes.S110800	6.06505	0.854249	9.38148	4.83276	5.62256	147.97	-0.32767	2.7185	3.97935
	Manes.07G070400	7.59007	14.685	2.48507	8.16092	3.8277	0.274479	0.104619	-1.93979	-3.17852
	Manes.12G153100	8.41944	1.17288	0.334862	8.50403	17.1058	1.70502	0.0144224	3.86635	2.34815
	Manes.13G038000	32.3231	4.06869	0.580123	32.9856	65.3539	6.0373	0.0292708	4.00564	3.37947
	Manes.15G075600	43.2199	1.85891	18.5451	48.2772	8.92547	157.631	0.159645	2.26347	3.08744
15 - quercetin 7-O-glucosyltransferase activity	Manes.01G104100	8.86969	6.95947	10.0406	8.40274	28.7034	10.2658	-0.0780227	2.04417	0.0320115
	Manes.03G005200	9.927	4.76172	1.08217	6.35271	7.63841	2.81826	-0.643986	0.681792	1.38088
	Manes.04G096600	1.05755	1.35737	0.192403	0.517702	4.31667	3.10252	-1.03053	1.66911	4.01124
	Manes.04G112000	7.3122	1.36303	6.37016	7.19447	28.2279	43.3615	-0.0234175	4.37223	2.76701
	Manes.08G020100	12.2228	3.17322	1.21929	10.2748	24.7179	9.65498	-0.250466	2.96153	2.98523
	Manes.08G100700	23.1901	3.08246	0.281534	22.4657	42.055	4.6536	-0.0457892	3.77012	4.04697
	Manes.09G023700	31.9023	3.57094	2.04904	25.0551	29.2574	24.6196	-0.348558	3.03443	3.58678
	Manes.12G146600	75.1454	21.5132	13.0779	64.6699	62.3547	56.3919	-0.21659	1.53528	2.10836
	Manes.14G152200	27.6245	13.8619	11.1688	13.0459	103.808	21.9645	-1.08235	2.90471	0.975702
	Manes.15G076900	10.1403	1.39837	0.21265	8.84332	15.5434	1.85522	-0.197445	3.47449	3.12504
	Manes.S055900	151.977	47.809	20.9428	81.8471	269.633	43.5283	-0.89285	2.49564	1.0555
	Manes.S110800	6.06505	0.854249	9.38148	4.83276	5.62256	147.97	-0.32767	2.7185	3.97935
	Manes.07G070400	7.59007	14.685	2.48507	8.16092	3.8277	0.274479	0.104619	-1.93979	-3.17852
	Manes.12G153100	8.41944	1.17288	0.334862	8.50403	17.1058	1.70502	0.0144224	3.86635	2.34815
	Manes.13G038000	32.3231	4.06869	0.580123	32.9856	65.3539	6.0373	0.0292708	4.00564	3.37947
	Manes.15G075600	43.2199	1.85891	18.5451	48.2772	8.92547	157.631	0.159645	2.26347	3.08744
16 - quercetin 3-O-glucosyltransferase activity	Manes.01G104100	8.86969	6.95947	10.0406	8.40274	28.7034	10.2658	-0.0780227	2.04417	0.0320115
	Manes.03G005200	9.927	4.76172	1.08217	6.35271	7.63841	2.81826	-0.643986	0.681792	1.38088
	Manes.04G096600	1.05755	1.35737	0.192403	0.517702	4.31667	3.10252	-1.03053	1.66911	4.01124
	Manes.04G112000	7.3122	1.36303	6.37016	7.19447	28.2279	43.3615	-0.0234175	4.37223	2.76701
	Manes.08G020100	12.2228	3.17322	1.21929	10.2748	24.7179	9.65498	-0.250466	2.96153	2.98523
	Manes.08G100700	23.1901	3.08246	0.281534	22.4657	42.055	4.6536	-0.0457892	3.77012	4.04697
	Manes.09G023700	31.9023	3.57094	2.04904	25.0551	29.2574	24.6196	-0.348558	3.03443	3.58678
	Manes.12G146600	75.1454	21.5132	13.0779	64.6699	62.3547	56.3919	-0.21659	1.53528	2.10836
	Manes.14G152200	27.6245	13.8619	11.1688	13.0459	103.808	21.9645	-1.08235	2.90471	0.975702
	Manes.15G076900	10.1403	1.39837	0.21265	8.84332	15.5434	1.85522	-0.197445	3.47449	3.12504
	Manes.S055900	151.977	47.809	20.9428	81.8471	269.633	43.5283	-0.89285	2.49564	1.0555
	Manes.S110800	6.06505	0.854249	9.38148	4.83276	5.62256	147.97	-0.32767	2.7185	3.97935
	Manes.07G070400	7.59007	14.685	2.48507	8.16092	3.8277	0.274479	0.104619	-1.93979	-3.17852
	Manes.12G153100	8.41944	1.17288	0.334862	8.50403	17.1058	1.70502	0.0144224	3.86635	2.34815
	Manes.13G038000	32.3231	4.06869	0.580123	32.9856	65.3539	6.0373	0.0292708	4.00564	3.37947
	Manes.15G075600	43.2199	1.85891	18.5451	48.2772	8.92547	157.631	0.159645	2.26347	3.08744
17 - spermidine:coumaroyl CoA N-acyltransferase activity	Manes.01G234300	12.5891	3.86665	0.260274	9.57623	19.8592	0.981308	-0.394641	2.36065	1.91468
	Manes.03G018200	9.98037	1.86167	0.778811	7.27093	9.42437	4.24882	-0.456953	2.3398	2.44772
	Manes.10G011000	5.91992	1.31441	1.47625	5.57701	12.2862	4.1273	-0.0860859	3.22456	1.48326
	Manes.12G025800	15.262	4.82142	2.39057	15.8686	19.7992	12.8819	0.0562277	2.03791	2.42992
	Manes.18G137800	3.72458	4.24713	9.17163	3.89309	17.8235	4.52325	0.0638367	2.06922	-1.01982
18 - nitrite reductase (NO-forming) activity	Manes.10G071700	24.0879	24.4121	3.64486	23.916	15.5681	4.02421	-0.0103345	-0.649004	0.142841
19 - ferredoxin-nitrite reductase activity	Manes.10G071700	24.0879	24.4121	3.64486	23.916	15.5681	4.02421	-0.0103345	-0.649004	0.142841
3-oxo-cerotoyl-CoA synthase activity	Manes.01G234300	12.5891	3.86665	0.260274	9.57623	19.8592	0.981308	-0.394641	2.36065	1.91468
	Manes.03G018200	9.98037	1.86167	0.778811	7.27093	9.42437	4.24882	-0.456953	2.3398	2.44772
	Manes.10G011000	5.91992	1.31441	1.47625	5.57701	12.2862	4.1273	-0.0860859	3.22456	1.48326
	Manes.12G025800	15.262	4.82142	2.39057	15.8686	19.7992	12.8819	0.0562277	2.03791	2.42992
	Manes.18G137800	3.72458	4.24713	9.17163	3.89309	17.8235	4.52325	0.0638367	2.06922	-1.01982

## Sheet: Molecular functions TP 3-7
Supplemental Table S1. Gene expression and foldchange values of genes in the corresponding functionality cluster for the comparison TP3-TP7 of the Molecular functions domain.
CATEGORY	Manes	FPKM						Foldchange FR - SR
		FR1	FR3	FR7	SR1	SR3	SR7	TP1	TP3	TP7
1- asparagine synthase (glutamine- hydrolyzing) activity	Manes.03G186600	5.9732	5.24564	3.82741	1.51305	2.0339	1.3995	-1.98104	-1.36687	-1.45146
	Manes.02G212800	4.80789	31.441	55.2351	35.3141	16.5914	7.63838	2.87677	-0.922209	-2.85425
2 - hydroxyethylthiazole kinase activity	Manes.16G086300	1.06234	6.82543	18.6684	1.48787	1.42978	4.01369	0.485998	-2.25512	-2.21759
	Manes.18G065200	2.91221	9.02572	18.7416	4.22975	3.11277	6.55304	0.538457	-1.53585	-1.51601
	Manes.02G217800	2.04906	4.02109	1.39783	2.00905	1.50749	0.829746	-0.028444	-1.41544	-0.752448
	Manes.03G015900	9.49589	22.6452	2.77062	4.30025	2.47439	2.35375	-1.14288	-3.19406	-0.23525
	Manes.03G175000	8.02163	13.5091	3.069	3.73361	3.51636	2.94579	-1.10332	-1.94178	-0.0591141
	Manes.10G012500	6.44999	11.9316	3.61357	5.72464	6.09517	2.89383	-0.172112	-0.969056	-0.320443
	Manes.10G012600	4.26061	9.48459	2.86539	3.21669	1.069	0.454097	-0.405482	-3.14932	-2.65766
	Manes.12G125600	11.5116	19.077	5.21544	8.40266	4.27698	4.53975	-0.454166	-2.15717	-0.200176
	Manes.12G141200	2.28089	7.18128	3.26797	0.332717	1.52598	1.4778	-2.77723	-2.2345	-1.14495
	Manes.16G086200	3.1356	12.8112	57.5154	2.70229	4.59498	18.1523	-0.214559	-1.47928	-1.6638
	Manes.17G034100	9.24404	29.3385	4.62441	7.95876	1.67479	2.36559	-0.215981	-4.13074	-0.96707
	Manes.S031800	4.0924	2.86682	4.43935	1.08049	1.46711	3.04125	-1.92126	-0.966477	-0.545684
	Manes.03G154700	5.62406	3.96295	7.53282	7.59328	3.46817	27.5617	0.43311	-0.192399	1.87141
	Manes.15G035200	41.7577	32.568	57.1247	26.8618	11.5843	78.5562	-0.636487	-1.49129	0.459612
	Manes.01G241100	2.96472	6.25207	22.5978	3.26162	8.68286	9.08875	0.137691	0.473836	-1.31403
	Manes.02G133600	7.44643	13.2771	34.1683	7.52021	25.2234	7.98375	0.014224	0.925824	-2.09752
	Manes.11G117900	0.940149	0.881991	1.55441	1.37615	6.20001	1.9457	0.549679	2.81343	0.323922
	Manes.11G118100	0.853242	0.602494	0.833177	1.37656	4.75375	1.90268	0.690038	2.98005	1.19134
	Manes.11G119200	13.3524	12.0675	27.1027	22.9124	88.1063	33.2705	0.779026	2.86812	0.295804
	Manes.18G067300	0.39459	2.16809	4.30372	0.501093	4.46655	14.018	0.344723	1.04274	1.70362
	Manes.18G107200	12.5652	5.63538	1.37075	18.1324	19.7913	4.89795	0.529132	1.81228	1.83721
	Manes.18G136200	15.2013	5.15847	2.78221	17.1558	31.6464	3.76048	0.174508	2.61703	0.434686
	Manes.S050700	21.644	4.58144	1.03795	23.5794	20.9211	3.77631	0.123558	2.19109	1.86324
	Manes.01G258600	9.93988	4.88764	1.56868	6.96662	9.4204	4.03016	-0.512771	0.94665	1.36129
	Manes.12G045000	7.63342	3.46769	2.2622	7.07447	13.252	4.67654	-0.109708	1.93416	1.04771
	Manes.15G099200	7.74722	2.01005	1.45334	7.37229	14.0381	3.64455	-0.0715659	2.80405	1.32637
	Manes.16G103400	6.50917	1.86212	4.61579	4.67405	4.10485	5.4477	-0.477802	1.14038	0.239069
3 - unfolded protein binding	Manes.02G125200	47.5671	6.42833	18.5256	14.2719	7.89946	9.47384	-1.73678	0.29731	-0.967503
	Manes.02G124800	81.5209	6.34454	125.242	2.67061	10.2748	27.0298	-4.93193	0.695518	-2.21209
4 - cAMP binding	Manes.02G051000	1.02385	2.96383	13.4145	2.04333	1.86867	0.584649	0.996917	-0.665449	-4.52008
5 - cGMP binding	Manes.02G051000	1.02385	4.20434	13.4145	2.04333	1.86867	0.584649	0.996917	-1.16986	-4.52008
	Manes.10G052100	1.76131	3.90181	11.2622	1.09145	1.12209	1.72908	-0.690399	-1.79795	-2.70342
	Manes.15G082700	2.56963	9.56186	17.3375	6.14372	7.61183	73.6042	1.25755	-0.329048	2.08589
	Manes.15G082700	2.56963	12.7225	17.3375	6.14372	7.61183	73.6042	1.25755	-0.741067	2.08589
	Manes.01G148700	32.7527	11.3021	6.16063	27.5305	30.4899	16.1018	-0.250581	1.43174	1.38607
6 - intracellular cAMP-activated cation channel activity	Manes.02G051000	1.02385	4.20434	13.4145	2.04333	1.86867	0.584649	0.996917	-1.16986	-4.52008
	Manes.02G094100	5.58183	4.95315	2.93151	6.86629	2.61284	0.861852	0.298793	-0.922728	-1.76613
	Manes.15G056000	3.8971	9.02137	2.63865	7.27491	2.99673	1.0548	0.900528	-1.58996	-1.32284
	Manes.18G070500	4.66271	7.93216	2.29542	4.99834	0.886005	0.154136	0.100279	-3.16233	-3.89648
	Manes.01G165000	10.3995	27.4172	2.45367	3.45607	1.87551	1.09904	-1.58931	-3.86973	-1.1587
	Manes.02G167100	71.4837	33.306	14.8263	36.171	32.8841	7.32148	-0.98278	-0.0183919	-1.01795
	Manes.03G162100	22.6564	92.7141	29.8522	19.6993	33.887	3.67136	-0.201774	-1.45206	-3.02345
	Manes.03G164700	31.9197	60.3573	8.97114	21.1599	1.78801	0.439827	-0.593111	-5.0771	-4.35028
	Manes.06G150500	2.08771	2.55082	0.507312	1.0081	0.208943	0.0163331	-1.05028	-3.60978	-4.95701
	Manes.15G027300	0.703138	5.20226	9.5382	0.492657	0.472829	0.360104	-0.513224	-3.45975	-4.72723
	Manes.16G032200	4.53858	18.4507	7.40754	1.38694	3.27251	0.493941	-1.71034	-2.49521	-3.90658
	Manes.S096800	5.07084	18.1241	23.1349	4.1805	12.8115	4.90965	-0.278548	-0.500476	-2.23638
	Manes.15G082700	2.56963	12.7225	17.3375	6.14372	7.61183	73.6042	1.25755	-0.741067	2.08589
	Manes.04G030400	19.9011	84.4148	16.8732	8.74615	18.6052	20.2664	-1.18613	-2.18179	0.264356
	Manes.18G080200	9.12526	55.1208	2.89147	4.98915	6.70862	4.75801	-0.871071	-3.03851	0.718552
	Manes.08G078700	3.68375	46.1729	47.3938	22.3058	93.3419	2.43663	2.59817	1.01548	-4.28174
	Manes.01G161800	4.4372	0.845222	0	18.1309	31.9917	2.71379	2.03073	5.24223	8.08417
	Manes.02G119600	4.80126	0.964627	0.152271	16.8606	27.0354	2.30262	1.81217	4.80873	3.91856
	Manes.11G036500	173.923	15.2319	16.1485	236.854	533.134	546.543	0.445547	5.12933	5.08087
	Manes.11G139800	6.81617	12.489	9.72005	7.3013	22.3333	10.0508	0.0991927	0.838542	0.0482752
	Manes.15G102900	0.216103	0.428076	0.271022	0.374759	2.719	0.771733	0.794243	2.66713	1.50969
	Manes.04G076700	4.9258	1.63971	0.305679	4.52942	5.29521	1.5034	-0.121032	1.69124	2.29814
	Manes.12G099200	1.13052	2.35521	37.1175	0.186555	3.19705	108.71	-2.59931	0.440889	1.55031
	Manes.15G180400	71.6419	24.5818	5.54075	40.7362	42.3377	13.4855	-0.814493	0.784351	1.28326
7 - L-valine transaminase activity	Manes.05G184700	3.95465	1.75828	12.1421	6.42314	2.16212	4.14035	0.699728	0.298282	-1.5522
8 - L-isoleucine transaminase activity	Manes.05G184700	3.95465	1.75828	12.1421	6.42314	2.16212	4.14035	0.699728	0.298282	-1.5522
9 - L-leucine transaminase activity	Manes.05G184700	3.95465	1.75828	12.1421	6.42314	2.16212	4.14035	0.699728	0.298282	-1.5522
10 - sucrose transmembrane transporter activity	Manes.02G094100	5.58183	4.95315	2.93151	6.86629	2.61284	0.861852	0.298793	-0.922728	-1.76613
	Manes.09G172000	26.89	259.986	148.145	20.6417	34.0074	32.8868	-0.381512	-2.93451	-2.17143
	Manes.15G027300	0.703138	3.74599	5.19175	0.492657	0.472829	0.360104	-0.513224	-2.98596	-3.84973
	Manes.16G032200	4.53858	18.4507	7.40754	1.38694	3.27251	0.493941	-1.71034	-2.49521	-3.90658
	Manes.14G047700	16.191	17.483	126.691	23.414	39.3487	19.2979	0.532176	1.17036	-2.7148
11 - quercetin 3'-O-methyltransferase activity	Manes.02G096900	24.1655	56.9344	2.36006	109.977	19.1115	0.798297	2.18618	-1.57486	-1.56383
	Manes.18G083800	4.87123	0.994954	2.10339	4.06694	0.999586	3.27728	-0.260342	0.00670039	0.639785
12 - inward rectifier potassium channel activity	Manes.01G165000	10.3995	27.4172	2.45367	3.45607	1.87551	1.09904	-1.58931	-3.86973	-1.1587
	Manes.02G051000	1.02385	2.96383	13.4145	2.04333	1.86867	0.584649	0.996917	-0.665449	-4.52008
	Manes.02G094100	5.58183	4.95315	2.93151	6.86629	2.61284	0.861852	0.298793	-0.922728	-1.76613
	Manes.15G027300	0.703138	5.20226	9.5382	0.492657	0.472829	0.360104	-0.513224	-3.45975	-4.72723
	Manes.S096800	5.07084	18.1241	23.1349	4.1805	12.8115	4.90965	-0.278548	-0.500476	-2.23638
	Manes.04G030400	19.9011	84.4148	16.8732	8.74615	18.6052	20.2664	-1.18613	-2.18179	0.264356
	Manes.15G082700	2.56963	9.56186	17.3375	6.14372	7.61183	73.6042	1.25755	-0.329048	2.08589
	Manes.18G080200	9.12526	40.8732	2.89147	4.98915	6.70862	4.75801	-0.871071	-2.60707	0.718552
	Manes.08G078700	3.68375	46.1729	47.3938	22.3058	93.3419	2.43663	2.59817	1.01548	-4.28174
	Manes.01G161800	4.4372	0.845222	0	18.1309	31.9917	2.71379	2.03073	5.24223	8.08417
	Manes.02G119600	4.80126	0.964627	0.152271	16.8606	27.0354	3.06292	1.81217	4.80873	4.3302
	Manes.11G036500	173.923	35.2883	16.1485	236.854	533.134	546.543	0.445547	3.91724	5.08087
	Manes.11G139800	6.81617	12.489	9.72005	7.3013	22.3333	10.0508	0.0991927	0.838542	0.0482752
	Manes.15G180400	71.6419	24.5818	5.54075	40.7362	42.3377	13.4855	-0.814493	0.784351	1.28326
13 - luteolin O-methyltransferase activity	Manes.02G096900	24.1655	56.9344	2.36006	109.977	19.1115	0.798297	2.18618	-1.57486	-1.56383
	Manes.18G083800	4.87123	0.994954	2.10339	4.06694	0.999586	3.27728	-0.260342	0.00670039	0.639785
14 - caffeate O-methyltransferase activity	Manes.18G083800	4.87123	0.994954	2.10339	4.06694	0.999586	3.27728	-0.260342	0.00670039	0.639785
	Manes.02G096900	24.1655	56.9344	2.36006	109.977	19.1115	0.798297	2.18618	-1.57486	-1.56383
15 - quercetin 3-O-methyltransferase activity	Manes.02G096900	24.1655	56.9344	2.36006	109.977	19.1115	0.798297	2.18618	-1.57486	-1.56383
	Manes.18G083800	4.87123	0.994954	2.10339	4.06694	0.999586	3.27728	-0.260342	0.00670039	0.639785
16 - L-ascorbate peroxidase activity	Manes.02G113300	18.3168	63.1285	11.0647	0.386754	2.08578	3.28807	-5.56561	-4.91963	-1.75065
	Manes.11G139700	149.24	37.7304	15.7473	77.8071	34.1388	27.1216	-0.939661	-0.144314	0.784336
	Manes.03G063300	103.39	70.2053	81.8611	100.422	406.235	56.9439	-0.0420152	2.53266	-0.523638
	Manes.14G132500	12.1162	9.8387	10.1972	13.0077	34.8279	6.86131	0.102427	1.8237	-0.571612
	Manes.18G144800	4.56072	7.92867	5.33401	22.0718	38.7862	10.1163	2.27487	2.29039	0.92339
17 - receptor serine/threonine kinase binding	Manes.12G103500	31.4745	6.35386	15.3603	42.9079	40.1658	48.8172	0.447061	2.66026	1.66818
	Manes.01G193600	0.193215	1.87469	4.29955	0.419005	0.846309	1.55277	1.11676	-1.14739	-1.46935
18 - myricetin 3'-O-methyltransferase activity	Manes.02G096900	24.1655	56.9344	2.36006	109.977	19.1115	0.798297	2.18618	-1.57486	-1.56383
	Manes.18G083800	4.87123	0.994954	2.10339	4.06694	0.999586	3.27728	-0.260342	0.00670039	0.639785
19 - nutrient reservoir activity	Manes.01G194800	11.1539	6.31065	0.980016	8.78491	20.77	2.65677	-0.344443	1.71864	1.43879
	Manes.01G236500	66.6188	16.0422	0.552981	56.2471	124.423	16.8325	-0.24415	2.95531	4.92788
	Manes.16G096200	2.63259	12.7928	0.587988	0.888114	0.388798	0.232984	-1.56767	-5.04016	-1.33556
20 - calmodulin binding	Manes.02G051000	1.02385	2.96383	13.4145	2.04333	1.86867	0.584649	0.996917	-0.665449	-4.52008
	Manes.07G104100	3.92966	7.79075	3.1243	4.18498	1.3439	0.241955	0.0908139	-2.53534	-3.69072
	Manes.15G082700	2.56963	9.56186	17.3375	6.14372	7.61183	73.6042	1.25755	-0.329048	2.08589

## Sheet: Biological process TP 1-3
Supplemental Table S1. Gene expression and foldchange values of genes in the corresponding functionality cluster for the comparison TP1-TP3 of the Biological process domain.
CATEGORY	Manes	FPKM						Foldchange FR - SR
		FR1	FR3	FR7	SR1	SR3	SR7	TP1	TP3	TP7
1 - regulation of secondary cell wall biogenesis	Manes.01G104100	8.86969	6.95947	10.0406	8.40274	28.7034	10.2658	-0.0780227	2.04417	0.0320115
	Manes.01G148700	32.7527	11.3021	6.16063	27.5305	30.4899	16.1018	-0.250581	1.43174	1.38607
	Manes.01G164900	33.0206	8.70912	1.78841	28.8476	24.9053	7.38735	-0.194917	1.51585	2.04638
	Manes.01G221700	10.1155	2.70553	0.195384	8.53318	11.0281	6.28678	-0.245417	2.02721	5.00794
	Manes.02G142800	36.0148	4.74606	1.84254	27.359	25.0574	17.8762	-0.396573	2.40044	3.27828
	Manes.03G005200	9.927	4.76172	1.08217	6.35271	7.63841	2.81826	-0.643986	0.681792	1.38088
	Manes.04G096600	1.05755	1.35737	0.192403	0.517702	4.31667	3.10252	-1.03053	1.66911	4.01124
	Manes.04G135100	38.597	4.42195	2.68849	29.4651	43.7079	11.0725	-0.38948	3.30514	2.04211
	Manes.04G151000	57.4287	4.89146	2.6204	55.4451	49.4354	47.7632	-0.0507111	3.33721	4.18804
	Manes.05G110800	48.6075	11.4432	4.47063	44.1702	38.4656	14.4501	-0.138105	1.74908	1.69253
	Manes.08G020100	12.2228	3.17322	1.21929	10.2748	24.7179	9.65498	-0.250466	2.96153	2.98523
	Manes.08G100700	23.1901	3.08246	0.281534	22.4657	42.055	4.6536	-0.0457892	3.77012	4.04697
	Manes.08G170200	27.7626	16.9877	3.89538	20.6535	50.7224	9.02541	-0.42676	1.57813	1.21223
	Manes.09G023700	31.9023	3.57094	2.04904	25.0551	29.2574	24.6196	-0.348558	3.03443	3.58678
	Manes.10G011000	5.91992	1.31441	1.47625	5.57701	12.2862	4.1273	-0.0860859	3.22456	1.48326
	Manes.12G138800	59.6738	17.677	8.949	51.8316	53.1062	22.9545	-0.203264	1.58701	1.35898
	Manes.12G144200	0.355339	0	0	0.18336	0.445022	1.87811	-0.954511	5.47581	7.55314
	Manes.12G146600	75.1454	21.5132	13.0779	64.6699	62.3547	56.3919	-0.21659	1.53528	2.10836
	Manes.14G087800	28.2023	5.67065	18.8335	20.3087	27.6686	27.0193	-0.473713	2.28667	0.520685
	Manes.14G152200	27.6245	13.8619	11.1688	13.0459	103.808	21.9645	-1.08235	2.90471	0.975702
	Manes.15G006000	119.159	17.0896	0.952891	99.1109	180.871	24.6865	-0.265776	3.40377	4.69527
	Manes.15G076900	10.1403	1.39837	0.318975	8.84332	15.5434	1.85522	-0.197445	3.47449	2.54007
	Manes.18G067300	0.533986	2.16809	4.30372	0.501093	4.46655	14.018	-0.0917231	1.04274	1.70362
	Manes.18G069300	9.83715	1.278	0.321071	7.91639	11.8795	1.79346	-0.313398	3.21652	2.48178
	Manes.18G087500	7.09015	2.54243	0.26013	3.33139	8.24043	1.66717	-1.08969	1.69651	2.68009
	Manes.S001800	25.2624	10.14	3.0033	23.6493	25.4814	9.4801	-0.0951942	1.32938	1.65835
	Manes.S055900	151.977	47.809	20.9428	81.8471	269.633	43.5283	-0.89285	2.49564	1.0555
	Manes.S074300	31.9518	4.85466	1.07348	23.4197	35.1532	5.19592	-0.448173	2.85621	2.27509
	Manes.12G000600	1.63194	3.6276	0.552748	2.88276	0.367887	0	0.820867	-3.30168	-5.78855
	Manes.14G054200	0.186217	1.97593	21.737	0.31124	0.636722	4.63623	0.741041	-1.63379	-2.22913
	Manes.12G153100	8.41944	1.17288	0.334862	8.50403	17.1058	1.70502	0.0144224	3.86635	2.34815
	Manes.13G038000	32.3231	4.06869	0.580123	32.9856	65.3539	6.0373	0.0292708	4.00564	3.37947
2 - plant-type primary cell wall biogenesis	Manes.01G104100	8.86969	6.95947	10.0406	8.40274	28.7034	10.2658	-0.0780227	2.04417	0.0320115
	Manes.01G164900	33.0206	8.70912	1.78841	28.8476	24.9053	7.38735	-0.194917	1.51585	2.04638
	Manes.01G221700	10.1155	2.70553	0.195384	8.53318	11.0281	6.28678	-0.245417	2.02721	5.00794
	Manes.02G142800	36.0148	4.74606	1.84254	27.359	25.0574	17.8762	-0.396573	2.40044	3.27828
	Manes.03G005200	9.927	4.76172	1.08217	6.35271	7.63841	2.81826	-0.643986	0.681792	1.38088
	Manes.04G096600	1.05755	1.35737	0.192403	0.517702	4.31667	3.10252	-1.03053	1.66911	4.01124
	Manes.04G151000	57.4287	4.89146	2.6204	55.4451	49.4354	47.7632	-0.0507111	3.33721	4.18804
	Manes.05G110800	48.6075	11.4432	4.47063	44.1702	38.4656	14.4501	-0.138105	1.74908	1.69253
	Manes.08G020100	12.2228	3.17322	1.21929	10.2748	24.7179	9.65498	-0.250466	2.96153	2.98523
	Manes.08G100700	23.1901	3.08246	0.281534	22.4657	42.055	4.6536	-0.0457892	3.77012	4.04697
	Manes.08G170200	27.7626	16.9877	3.89538	20.6535	50.7224	9.02541	-0.42676	1.57813	1.21223
	Manes.09G023700	31.9023	3.57094	2.04904	25.0551	29.2574	24.6196	-0.348558	3.03443	3.58678
	Manes.10G011000	5.91992	1.31441	1.47625	5.57701	12.2862	4.1273	-0.0860859	3.22456	1.48326
	Manes.12G138800	59.6738	17.677	8.949	51.8316	53.1062	22.9545	-0.203264	1.58701	1.35898
	Manes.12G144200	0.355339	0	0	0.18336	0.445022	1.87811	-0.954511	5.47581	7.55314
	Manes.12G146600	75.1454	21.5132	13.0779	64.6699	62.3547	56.3919	-0.21659	1.53528	2.10836
	Manes.14G087800	28.2023	5.67065	18.8335	20.3087	27.6686	27.0193	-0.473713	2.28667	0.520685
	Manes.14G152200	27.6245	13.8619	11.1688	13.0459	103.808	21.9645	-1.08235	2.90471	0.975702
	Manes.15G006000	119.159	17.0896	0.952891	99.1109	180.871	24.6865	-0.265776	3.40377	4.69527
	Manes.15G076900	10.1403	1.39837	0.318975	8.84332	15.5434	1.85522	-0.197445	3.47449	2.54007
	Manes.18G067300	0.533986	2.16809	4.30372	0.501093	4.46655	14.018	-0.0917231	1.04274	1.70362
	Manes.18G069300	9.83715	1.278	0.321071	7.91639	11.8795	1.79346	-0.313398	3.21652	2.48178
	Manes.18G087500	7.09015	2.54243	0.26013	3.33139	8.24043	1.66717	-1.08969	1.69651	2.68009
	Manes.S001800	25.2624	10.14	3.0033	23.6493	25.4814	9.4801	-0.0951942	1.32938	1.65835
	Manes.S055900	151.977	47.809	20.9428	81.8471	269.633	43.5283	-0.89285	2.49564	1.0555
	Manes.S074300	31.9518	4.85466	1.07348	23.4197	35.1532	5.19592	-0.448173	2.85621	2.27509
	Manes.12G000600	1.63194	3.6276	0.552748	2.88276	0.367887	0	0.820867	-3.30168	-5.78855
	Manes.01G021900	2.43111	1.4483	0.343439	2.52636	4.1432	1.36852	0.055447	1.51639	1.9945
	Manes.12G153100	8.41944	1.17288	0.334862	8.50403	17.1058	1.70502	0.0144224	3.86635	2.34815
	Manes.13G038000	32.3231	4.06869	0.580123	32.9856	65.3539	6.0373	0.0292708	4.00564	3.37947
	Manes.15G077400	14.7566	3.41684	1.06708	15.3157	24.2863	4.06392	0.0536477	2.82941	1.9292
	Manes.S050700	21.644	4.58144	1.03795	23.5794	20.9211	3.77631	0.123558	2.19109	1.86324
3 - plant-type cell wall cellulose biosynthetic process	Manes.01G218200	62.6433	150.386	39.5796	35.789	2.62113	0.562438	-0.807643	-5.84234	-6.13692
	Manes.02G075900	8.88726	27.7321	14.6051	5.73372	12.2483	25.6571	-0.632266	-1.17898	0.812886
	Manes.02G101600	6.82041	2.36549	4.37889	0.340796	0.546665	0.645188	-4.32288	-2.11341	-2.76278
	Manes.04G096300	14.9192	3.75067	6.81402	0.495943	1.20059	0.82623	-4.91085	-1.64341	-3.04389
	Manes.04G145200	3.78513	4.37901	2.10479	2.81865	1.13091	0.950056	-0.425337	-1.95312	-1.14759
	Manes.06G068800	29.93	10.2744	1.18784	11.2765	2.79581	0.480658	-1.40828	-1.87772	-1.30526
	Manes.08G083500	3.1667	0.779557	2.38411	0.179975	0.536405	0.281083	-4.13711	-0.539332	-3.08438
	Manes.11G002500	4.99116	8.9381	3.51277	3.84416	1.84825	1.31218	-0.376707	-2.27381	-1.42064
	Manes.12G137800	6.76688	6.22214	5.00577	3.66867	5.75515	10.0907	-0.883231	-0.112557	1.01136
	Manes.13G074700	5.41469	12.7787	0.206554	0.878015	0.254457	0	-2.62456	-5.65018	-4.36844
	Manes.15G153800	11.6557	21.6132	2.39677	5.9722	5.08885	2.79488	-0.964697	-2.0865	0.221693
	Manes.15G168100	3.34727	10.9154	0.521396	0.910597	0	0.231235	-1.8781	-10.0922	-1.17302
	Manes.16G102600	1.3756	3.1662	0.686387	0.145885	0.303541	0.0824616	-3.23716	-3.38279	-3.05723
	Manes.S031800	5.69539	12.5643	4.43935	1.08049	1.46711	1.81537	-2.39811	-3.09828	-1.29008
	Manes.01G104100	8.86969	6.95947	10.0406	8.40274	28.7034	10.2658	-0.0780227	2.04417	0.0320115
	Manes.01G164900	33.0206	8.70912	1.78841	28.8476	24.9053	7.38735	-0.194917	1.51585	2.04638
	Manes.01G221700	10.1155	2.70553	0.195384	8.53318	11.0281	6.28678	-0.245417	2.02721	5.00794
	Manes.02G142800	36.0148	4.74606	1.84254	27.359	25.0574	17.8762	-0.396573	2.40044	3.27828
	Manes.03G005200	9.927	4.76172	1.08217	6.35271	7.63841	2.81826	-0.643986	0.681792	1.38088
	Manes.03G044100	73.8531	65.3889	34.8153	40.8448	116.265	20.6548	-0.854507	0.830303	-0.753246
	Manes.03G152600	10.206	0.89595	0.743022	10.1962	21.8589	5.05027	-0.00139776	4.60866	2.76488
	Manes.04G096600	1.05755	1.35737	0.192403	0.517702	4.31667	3.10252	-1.03053	1.66911	4.01124
	Manes.04G151000	57.4287	4.89146	2.6204	55.4451	49.4354	47.7632	-0.0507111	3.33721	4.18804
	Manes.05G110800	48.6075	11.4432	4.47063	44.1702	38.4656	14.4501	-0.138105	1.74908	1.69253
	Manes.06G113200	41.4117	14.0619	7.59543	35.2981	85.0262	45.3332	-0.230446	2.59612	2.57737
	Manes.06G136800	7.78902	3.43513	1.20678	7.75132	8.74924	3.02084	-0.00699981	1.34879	1.32379
	Manes.08G020100	12.2228	3.17322	1.21929	10.2748	24.7179	9.65498	-0.250466	2.96153	2.98523
	Manes.08G100700	23.1901	3.08246	0.281534	22.4657	42.055	4.6536	-0.0457892	3.77012	4.04697
	Manes.08G170200	27.7626	16.9877	3.89538	20.6535	50.7224	9.02541	-0.42676	1.57813	1.21223
	Manes.09G023700	31.9023	3.57094	2.04904	25.0551	29.2574	24.6196	-0.348558	3.03443	3.58678
	Manes.10G011000	5.91992	1.31441	1.47625	5.57701	12.2862	4.1273	-0.0860859	3.22456	1.48326
	Manes.12G138800	59.6738	17.677	8.949	51.8316	53.1062	22.9545	-0.203264	1.58701	1.35898
	Manes.12G144200	0.355339	0	0	0.18336	0.445022	1.87811	-0.954511	5.47581	7.55314
	Manes.12G146600	75.1454	21.5132	13.0779	64.6699	62.3547	56.3919	-0.21659	1.53528	2.10836
	Manes.14G087800	28.2023	5.67065	18.8335	20.3087	27.6686	27.0193	-0.473713	2.28667	0.520685
	Manes.14G152200	27.6245	13.8619	11.1688	13.0459	103.808	21.9645	-1.08235	2.90471	0.975702
	Manes.15G006000	119.159	17.0896	0.952891	99.1109	180.871	24.6865	-0.265776	3.40377	4.69527
	Manes.15G076900	10.1403	1.39837	0.318975	8.84332	15.5434	1.85522	-0.197445	3.47449	2.54007
	Manes.15G078300	28.8968	20.4823	6.95124	12.351	40.9285	7.34514	-1.22629	0.998732	0.0795196
	Manes.15G099200	7.74722	2.01005	1.45334	7.37229	14.0381	3.64455	-0.0715659	2.80405	1.32637
	Manes.18G067300	0.533986	2.16809	4.30372	0.501093	4.46655	14.018	-0.0917231	1.04274	1.70362
	Manes.18G069300	9.83715	1.278	0.321071	7.91639	11.8795	1.79346	-0.313398	3.21652	2.48178
	Manes.18G087500	7.09015	2.54243	0.26013	3.33139	8.24043	1.66717	-1.08969	1.69651	2.68009
	Manes.S001800	25.2624	10.14	3.0033	23.6493	25.4814	9.4801	-0.0951942	1.32938	1.65835
	Manes.S055900	151.977	47.809	20.9428	81.8471	269.633	43.5283	-0.89285	2.49564	1.0555
	Manes.S074300	31.9518	4.85466	1.07348	23.4197	35.1532	5.19592	-0.448173	2.85621	2.27509
	Manes.S095200	6.14698	1.76873	0.692059	5.04998	4.82335	1.93948	-0.283598	1.44732	1.48671
	Manes.S110800	6.06505	0.854249	9.38148	4.83276	5.62256	147.97	-0.32767	2.7185	3.97935
	Manes.01G242300	1.46059	51.4512	177.939	2.12118	5.55908	18.7427	0.538318	-3.21029	-3.24698
	Manes.01G249900	10.9237	21.6966	61.4142	11.4497	10.8986	36.3256	0.0678396	-0.993332	-0.757588
	Manes.03G199300	0.402284	3.62723	15.5509	1.26325	0.875367	3.07288	1.65085	-2.05091	-2.33933
	Manes.06G090500	17.7411	56.9079	72.176	43.612	6.77064	7.35579	1.29763	-3.07127	-3.29457
	Manes.08G147800	0.0641485	1.75094	6.25547	1.41075	0.129201	0.208409	4.4589	-3.76044	-4.90763
	Manes.12G000600	1.63194	3.6276	0.552748	2.88276	0.367887	0	0.820867	-3.30168	-5.78855
	Manes.12G143500	7.04256	17.3822	5.67795	19.9323	14.709	2.8478	1.50093	-0.240911	-0.995522
	Manes.14G054200	0.186217	1.97593	21.737	0.31124	0.636722	4.63623	0.741041	-1.63379	-2.22913
	Manes.15G084800	1.34014	18.3009	96.8173	1.80718	1.71765	8.87279	0.431358	-3.4134	-3.44781
	Manes.16G116200	8.70589	29.1637	60.9221	10.8283	8.3599	42.2416	0.314743	-1.80262	-0.528302
	Manes.02G149100	3.54751	4.42404	9.86742	10.8783	39.1636	20.8104	1.61657	3.14608	1.07656
	Manes.04G139200	28.9777	8.18967	14.3212	32.155	23.1592	13.018	0.150099	1.49971	-0.137645
	Manes.12G042700	8.15688	3.92968	6.61094	12.3461	41.1429	20.1866	0.597962	3.38816	1.61047
	Manes.12G085600	18.6006	27.9327	8.39471	21.4202	46.0821	3.3744	0.203618	0.722251	-1.31485
	Manes.12G089800	0.48353	0.244735	0.217293	3.05653	12.4297	4.04256	2.66021	5.66643	4.21756
	Manes.12G093900	0.368413	1.27479	6.83269	0.475558	3.99299	3.35759	0.368299	1.64721	-1.02503
	Manes.12G153100	8.41944	1.17288	0.334862	8.50403	17.1058	1.70502	0.0144224	3.86635	2.34815
	Manes.13G038000	32.3231	4.06869	0.580123	32.9856	65.3539	6.0373	0.0292708	4.00564	3.37947
	Manes.15G080500	3.7039	12.0268	7.03594	3.70482	36.0742	4.33235	0.000355706	1.58472	-0.699594
	Manes.15G173500	3.3451	1.14954	14.9266	5.56048	13.0936	36.586	0.733162	3.50973	1.29341
	Manes.16G102400	10.8175	5.59365	25.6726	14.393	18.3814	2.9912	0.412001	1.71639	-3.10143
	Manes.18G063800	2.29665	1.15334	0.432067	4.57351	13.3567	2.20234	0.993769	3.53367	2.34971
4 - cellulose microfibril organization	Manes.06G068800	29.93	10.2744	1.18784	11.2765	2.79581	0.480658	-1.40828	-1.87772	-1.30526
	Manes.01G104100	8.86969	6.95947	10.0406	8.40274	28.7034	10.2658	-0.0780227	2.04417	0.0320115
	Manes.01G164900	33.0206	8.70912	1.78841	28.8476	24.9053	7.38735	-0.194917	1.51585	2.04638
	Manes.01G221700	10.1155	2.70553	0.195384	8.53318	11.0281	6.28678	-0.245417	2.02721	5.00794
	Manes.02G142800	36.0148	4.74606	1.84254	27.359	25.0574	17.8762	-0.396573	2.40044	3.27828
	Manes.03G005200	9.927	4.76172	1.08217	6.35271	7.63841	2.81826	-0.643986	0.681792	1.38088
	Manes.04G096600	1.05755	1.35737	0.192403	0.517702	4.31667	3.10252	-1.03053	1.66911	4.01124
	Manes.04G151000	57.4287	4.89146	2.6204	55.4451	49.4354	47.7632	-0.0507111	3.33721	4.18804
	Manes.05G110800	48.6075	11.4432	4.47063	44.1702	38.4656	14.4501	-0.138105	1.74908	1.69253
	Manes.08G020100	12.2228	3.17322	1.21929	10.2748	24.7179	9.65498	-0.250466	2.96153	2.98523
	Manes.08G100700	23.1901	3.08246	0.281534	22.4657	42.055	4.6536	-0.0457892	3.77012	4.04697
	Manes.08G170200	27.7626	16.9877	3.89538	20.6535	50.7224	9.02541	-0.42676	1.57813	1.21223
	Manes.09G023700	31.9023	3.57094	2.04904	25.0551	29.2574	24.6196	-0.348558	3.03443	3.58678
	Manes.10G011000	5.91992	1.31441	1.47625	5.57701	12.2862	4.1273	-0.0860859	3.22456	1.48326
	Manes.12G138800	59.6738	17.677	8.949	51.8316	53.1062	22.9545	-0.203264	1.58701	1.35898
	Manes.12G144200	0.355339	0	0	0.18336	0.445022	1.87811	-0.954511	5.47581	7.55314
	Manes.12G146600	75.1454	21.5132	13.0779	64.6699	62.3547	56.3919	-0.21659	1.53528	2.10836
	Manes.14G087800	28.2023	5.67065	18.8335	20.3087	27.6686	27.0193	-0.473713	2.28667	0.520685
	Manes.14G152200	27.6245	13.8619	11.1688	13.0459	103.808	21.9645	-1.08235	2.90471	0.975702
	Manes.15G006000	119.159	17.0896	0.952891	99.1109	180.871	24.6865	-0.265776	3.40377	4.69527
	Manes.15G076900	10.1403	1.39837	0.318975	8.84332	15.5434	1.85522	-0.197445	3.47449	2.54007
	Manes.18G067300	0.533986	2.16809	4.30372	0.501093	4.46655	14.018	-0.0917231	1.04274	1.70362
	Manes.18G069300	9.83715	1.278	0.321071	7.91639	11.8795	1.79346	-0.313398	3.21652	2.48178
	Manes.18G087500	7.09015	2.54243	0.26013	3.33139	8.24043	1.66717	-1.08969	1.69651	2.68009
	Manes.S001800	25.2624	10.14	3.0033	23.6493	25.4814	9.4801	-0.0951942	1.32938	1.65835
	Manes.S055900	151.977	47.809	20.9428	81.8471	269.633	43.5283	-0.89285	2.49564	1.0555
	Manes.S074300	31.9518	4.85466	1.07348	23.4197	35.1532	5.19592	-0.448173	2.85621	2.27509
	Manes.12G000600	1.63194	3.6276	0.552748	2.88276	0.367887	0	0.820867	-3.30168	-5.78855
	Manes.12G153100	8.41944	1.17288	0.334862	8.50403	17.1058	1.70502	0.0144224	3.86635	2.34815
	Manes.13G038000	32.3231	4.06869	0.580123	32.9856	65.3539	6.0373	0.0292708	4.00564	3.37947
5 - cortical microtubule organization	Manes.02G071500	1.91478	5.476	0.731803	0.48964	0.526085	1.09601	-1.96739	-3.37975	0.582738
	Manes.16G102600	1.3756	3.1662	0.686387	0.145885	0.303541	0.0824616	-3.23716	-3.38279	-3.05723
	Manes.01G148700	32.7527	11.3021	6.16063	27.5305	30.4899	16.1018	-0.250581	1.43174	1.38607
	Manes.02G101900	3.87368	2.68241	1.65055	2.86959	5.2424	1.82743	-0.432859	0.966699	0.146866
	Manes.03G168600	20.2246	5.82864	3.00853	16.6933	30.2194	13.337	-0.276847	2.37424	2.1483
	Manes.04G135100	38.597	4.42195	2.68849	29.4651	43.7079	11.0725	-0.38948	3.30514	2.04211
	Manes.12G138800	59.6738	17.677	8.949	51.8316	53.1062	22.9545	-0.203264	1.58701	1.35898
	Manes.12G146600	75.1454	21.5132	13.0779	64.6699	62.3547	56.3919	-0.21659	1.53528	2.10836
	Manes.15G037100	20.8696	7.84293	4.15363	17.3959	41.2843	14.5318	-0.262656	2.39613	1.80677
	Manes.15G111300	2.3582	1.06408	0.172873	1.68478	3.11915	0.510015	-0.485124	1.55154	1.56083
	Manes.15G158800	15.7115	5.21226	2.95668	13.2778	17.4929	8.69399	-0.242811	1.74679	1.55604
	Manes.01G021900	2.43111	1.4483	0.343439	2.52636	4.1432	1.36852	0.055447	1.51639	1.9945
	Manes.12G089800	0.48353	0.244735	0.217293	3.05653	12.4297	4.04256	2.66021	5.66643	4.21756
	Manes.15G077400	14.7566	3.41684	1.06708	15.3157	24.2863	4.06392	0.0536477	2.82941	1.9292
	Manes.S050700	21.644	4.58144	1.03795	23.5794	20.9211	3.77631	0.123558	2.19109	1.86324
6 - microtubule-based movement	Manes.01G148700	32.7527	11.3021	6.16063	27.5305	30.4899	16.1018	-0.250581	1.43174	1.38607
	Manes.02G101900	3.87368	2.68241	1.65055	2.86959	5.2424	1.82743	-0.432859	0.966699	0.146866
	Manes.03G168600	20.2246	5.82864	3.00853	16.6933	30.2194	13.337	-0.276847	2.37424	2.1483
	Manes.12G138800	59.6738	17.677	8.949	51.8316	53.1062	22.9545	-0.203264	1.58701	1.35898
	Manes.12G146600	75.1454	21.5132	13.0779	64.6699	62.3547	56.3919	-0.21659	1.53528	2.10836
	Manes.15G037100	20.8696	7.84293	4.15363	17.3959	41.2843	14.5318	-0.262656	2.39613	1.80677
	Manes.15G111300	2.3582	1.06408	0.172873	1.68478	3.11915	0.510015	-0.485124	1.55154	1.56083
	Manes.01G021900	2.43111	1.4483	0.343439	2.52636	4.1432	1.36852	0.055447	1.51639	1.9945
	Manes.15G077400	14.7566	3.41684	1.06708	15.3157	24.2863	4.06392	0.0536477	2.82941	1.9292
7 -pectin catabolic process	Manes.02G101600	6.82041	2.36549	4.37889	0.340796	0.546665	0.645188	-4.32288	-2.11341	-2.76278
	Manes.08G169900	68.7695	222.068	413.737	53.7078	70.5406	201.775	-0.356637	-1.65448	-1.03597
	Manes.01G104100	8.86969	6.95947	10.0406	8.40274	28.7034	10.2658	-0.0780227	2.04417	0.0320115
	Manes.01G221700	10.1155	2.70553	0.195384	8.53318	11.0281	6.28678	-0.245417	2.02721	5.00794
	Manes.02G142800	36.0148	4.74606	1.84254	27.359	25.0574	17.8762	-0.396573	2.40044	3.27828
	Manes.03G152600	10.206	0.89595	0.743022	10.1962	21.8589	5.05027	-0.00139776	4.60866	2.76488
	Manes.04G096600	1.05755	1.35737	0.192403	0.517702	4.31667	3.10252	-1.03053	1.66911	4.01124
	Manes.04G151000	57.4287	4.89146	2.6204	55.4451	49.4354	47.7632	-0.0507111	3.33721	4.18804
	Manes.04G158400	265.906	15.0979	17.4061	240.7	182.176	111.097	-0.143676	3.59291	2.67416
	Manes.05G110800	48.6075	11.4432	4.47063	44.1702	38.4656	14.4501	-0.138105	1.74908	1.69253
	Manes.06G071000	6.27975	3.07538	0.370584	4.58495	6.62	1.83462	-0.453801	1.10607	2.30761
	Manes.06G113200	41.4117	14.0619	7.59543	35.2981	85.0262	45.3332	-0.230446	2.59612	2.57737
	Manes.08G100700	23.1901	3.08246	0.281534	22.4657	42.055	4.6536	-0.0457892	3.77012	4.04697
	Manes.08G170200	27.7626	16.9877	3.89538	20.6535	50.7224	9.02541	-0.42676	1.57813	1.21223
	Manes.09G023700	31.9023	3.57094	2.04904	25.0551	29.2574	24.6196	-0.348558	3.03443	3.58678
	Manes.10G011000	5.91992	1.31441	1.47625	5.57701	12.2862	4.1273	-0.0860859	3.22456	1.48326
	Manes.12G138800	59.6738	17.677	8.949	51.8316	53.1062	22.9545	-0.203264	1.58701	1.35898
	Manes.12G146600	75.1454	21.5132	13.0779	64.6699	62.3547	56.3919	-0.21659	1.53528	2.10836
	Manes.14G087800	28.2023	5.67065	18.8335	20.3087	27.6686	27.0193	-0.473713	2.28667	0.520685
	Manes.14G152200	27.6245	13.8619	11.1688	13.0459	103.808	21.9645	-1.08235	2.90471	0.975702
	Manes.15G006000	119.159	17.0896	0.952891	99.1109	180.871	24.6865	-0.265776	3.40377	4.69527
	Manes.15G076900	10.1403	1.39837	0.318975	8.84332	15.5434	1.85522	-0.197445	3.47449	2.54007
	Manes.15G099200	7.74722	2.01005	1.45334	7.37229	14.0381	3.64455	-0.0715659	2.80405	1.32637
	Manes.15G113300	7.73986	2.41236	0	3.4785	6.83025	0.998655	-1.15384	1.50149	6.64192
	Manes.18G060100	44.2249	4.01456	0.824955	39.4663	54.905	24.5809	-0.164241	3.77362	4.89708
	Manes.18G069300	9.83715	1.278	0.321071	7.91639	11.8795	1.79346	-0.313398	3.21652	2.48178
	Manes.18G087700	4.43697	3.58405	0.952401	2.13268	8.43389	3.82487	-1.05691	1.23461	2.00577
	Manes.S001800	25.2624	10.14	3.0033	23.6493	25.4814	9.4801	-0.0951942	1.32938	1.65835
	Manes.S055900	151.977	47.809	20.9428	81.8471	269.633	43.5283	-0.89285	2.49564	1.0555
	Manes.S110800	6.06505	0.854249	9.38148	4.83276	5.62256	147.97	-0.32767	2.7185	3.97935
	Manes.12G000600	1.63194	3.6276	0.552748	2.88276	0.367887	0	0.820867	-3.30168	-5.78855
	Manes.02G156500	10.5092	4.7322	7.3147	13.5556	22.6118	24.1723	0.367231	2.2565	1.72448
	Manes.12G042700	8.15688	3.92968	6.61094	12.3461	41.1429	20.1866	0.597962	3.38816	1.61047
	Manes.12G153100	8.41944	1.17288	0.334862	8.50403	17.1058	1.70502	0.0144224	3.86635	2.34815
	Manes.13G038000	32.3231	4.06869	0.580123	32.9856	65.3539	6.0373	0.0292708	4.00564	3.37947
8 - cellulose catabolic process	Manes.02G101600	6.82041	2.36549	4.37889	0.340796	0.546665	0.645188	-4.32288	-2.11341	-2.76278
	Manes.08G083500	3.1667	0.779557	2.38411	0.179975	0.536405	0.281083	-4.13711	-0.539332	-3.08438
	Manes.08G169900	68.7695	222.068	413.737	53.7078	70.5406	201.775	-0.356637	-1.65448	-1.03597
	Manes.12G137800	6.76688	6.22214	5.00577	3.66867	5.75515	10.0907	-0.883231	-0.112557	1.01136
	Manes.01G104100	8.86969	6.95947	10.0406	8.40274	28.7034	10.2658	-0.0780227	2.04417	0.0320115
	Manes.01G221700	10.1155	2.70553	0.195384	8.53318	11.0281	6.28678	-0.245417	2.02721	5.00794
	Manes.02G142800	36.0148	4.74606	1.84254	27.359	25.0574	17.8762	-0.396573	2.40044	3.27828
	Manes.03G152600	10.206	0.89595	0.743022	10.1962	21.8589	5.05027	-0.00139776	4.60866	2.76488
	Manes.04G096600	1.05755	1.35737	0.192403	0.517702	4.31667	3.10252	-1.03053	1.66911	4.01124
	Manes.04G151000	57.4287	4.89146	2.6204	55.4451	49.4354	47.7632	-0.0507111	3.33721	4.18804
	Manes.04G158400	265.906	15.0979	17.4061	240.7	182.176	111.097	-0.143676	3.59291	2.67416
	Manes.05G110800	48.6075	11.4432	4.47063	44.1702	38.4656	14.4501	-0.138105	1.74908	1.69253
	Manes.06G071000	6.27975	3.07538	0.370584	4.58495	6.62	1.83462	-0.453801	1.10607	2.30761
	Manes.06G113200	41.4117	14.0619	7.59543	35.2981	85.0262	45.3332	-0.230446	2.59612	2.57737
	Manes.08G100700	23.1901	3.08246	0.281534	22.4657	42.055	4.6536	-0.0457892	3.77012	4.04697
	Manes.08G170200	27.7626	16.9877	3.89538	20.6535	50.7224	9.02541	-0.42676	1.57813	1.21223
	Manes.09G023700	31.9023	3.57094	2.04904	25.0551	29.2574	24.6196	-0.348558	3.03443	3.58678
	Manes.10G011000	5.91992	1.31441	1.47625	5.57701	12.2862	4.1273	-0.0860859	3.22456	1.48326
	Manes.12G138800	59.6738	17.677	8.949	51.8316	53.1062	22.9545	-0.203264	1.58701	1.35898
	Manes.12G146600	75.1454	21.5132	13.0779	64.6699	62.3547	56.3919	-0.21659	1.53528	2.10836
	Manes.14G087800	28.2023	5.67065	18.8335	20.3087	27.6686	27.0193	-0.473713	2.28667	0.520685
	Manes.14G152200	27.6245	13.8619	11.1688	13.0459	103.808	21.9645	-1.08235	2.90471	0.975702
	Manes.15G006000	119.159	17.0896	0.952891	99.1109	180.871	24.6865	-0.265776	3.40377	4.69527
	Manes.15G076900	10.1403	1.39837	0.318975	8.84332	15.5434	1.85522	-0.197445	3.47449	2.54007
	Manes.15G099200	7.74722	2.01005	1.45334	7.37229	14.0381	3.64455	-0.0715659	2.80405	1.32637
	Manes.15G113300	7.73986	2.41236	0	3.4785	6.83025	0.998655	-1.15384	1.50149	6.64192
	Manes.18G060100	44.2249	4.01456	0.824955	39.4663	54.905	24.5809	-0.164241	3.77362	4.89708
	Manes.18G069300	9.83715	1.278	0.321071	7.91639	11.8795	1.79346	-0.313398	3.21652	2.48178
	Manes.18G087700	4.43697	3.58405	0.952401	2.13268	8.43389	3.82487	-1.05691	1.23461	2.00577
	Manes.S001800	25.2624	10.14	3.0033	23.6493	25.4814	9.4801	-0.0951942	1.32938	1.65835
	Manes.S055900	151.977	47.809	20.9428	81.8471	269.633	43.5283	-0.89285	2.49564	1.0555
	Manes.S110800	6.06505	0.854249	9.38148	4.83276	5.62256	147.97	-0.32767	2.7185	3.97935
	Manes.12G000600	1.63194	3.6276	0.552748	2.88276	0.367887	0	0.820867	-3.30168	-5.78855
	Manes.02G156500	10.5092	4.7322	7.3147	13.5556	22.6118	24.1723	0.367231	2.2565	1.72448
	Manes.12G042700	8.15688	3.92968	6.61094	12.3461	41.1429	20.1866	0.597962	3.38816	1.61047
	Manes.12G153100	8.41944	1.17288	0.334862	8.50403	17.1058	1.70502	0.0144224	3.86635	2.34815
	Manes.13G038000	32.3231	4.06869	0.580123	32.9856	65.3539	6.0373	0.0292708	4.00564	3.37947
9 - pectin biosynthetic process	Manes.02G075900	8.88726	27.7321	14.6051	5.73372	12.2483	25.6571	-0.632266	-1.17898	0.812886
	Manes.04G145200	3.78513	4.37901	2.10479	2.81865	1.13091	0.950056	-0.425337	-1.95312	-1.14759
	Manes.11G002500	4.99116	8.9381	3.51277	3.84416	1.84825	1.31218	-0.376707	-2.27381	-1.42064
	Manes.13G074700	5.41469	12.7787	0.206554	0.878015	0.254457	0	-2.62456	-5.65018	-4.36844
	Manes.15G168100	3.34727	10.9154	0.521396	0.910597	0	0.231235	-1.8781	-10.0922	-1.17302
	Manes.16G102600	1.3756	3.1662	0.686387	0.145885	0.303541	0.0824616	-3.23716	-3.38279	-3.05723
	Manes.01G104100	8.86969	6.95947	10.0406	8.40274	28.7034	10.2658	-0.0780227	2.04417	0.0320115
	Manes.01G221700	10.1155	2.70553	0.195384	8.53318	11.0281	6.28678	-0.245417	2.02721	5.00794
	Manes.02G142800	36.0148	4.74606	1.84254	27.359	25.0574	17.8762	-0.396573	2.40044	3.27828
	Manes.03G044100	73.8531	65.3889	34.8153	40.8448	116.265	20.6548	-0.854507	0.830303	-0.753246
	Manes.03G152600	10.206	0.89595	0.743022	10.1962	21.8589	5.05027	-0.00139776	4.60866	2.76488
	Manes.04G096600	1.05755	1.35737	0.192403	0.517702	4.31667	3.10252	-1.03053	1.66911	4.01124
	Manes.04G151000	57.4287	4.89146	2.6204	55.4451	49.4354	47.7632	-0.0507111	3.33721	4.18804
	Manes.05G110800	48.6075	11.4432	4.47063	44.1702	38.4656	14.4501	-0.138105	1.74908	1.69253
	Manes.06G113200	41.4117	14.0619	7.59543	35.2981	85.0262	45.3332	-0.230446	2.59612	2.57737
	Manes.08G100700	23.1901	3.08246	0.281534	22.4657	42.055	4.6536	-0.0457892	3.77012	4.04697
	Manes.08G170200	27.7626	16.9877	3.89538	20.6535	50.7224	9.02541	-0.42676	1.57813	1.21223
	Manes.09G023700	31.9023	3.57094	2.04904	25.0551	29.2574	24.6196	-0.348558	3.03443	3.58678
	Manes.10G011000	5.91992	1.31441	1.47625	5.57701	12.2862	4.1273	-0.0860859	3.22456	1.48326
	Manes.12G138800	59.6738	17.677	8.949	51.8316	53.1062	22.9545	-0.203264	1.58701	1.35898
	Manes.12G146600	75.1454	21.5132	13.0779	64.6699	62.3547	56.3919	-0.21659	1.53528	2.10836
	Manes.14G087800	28.2023	5.67065	18.8335	20.3087	27.6686	27.0193	-0.473713	2.28667	0.520685
	Manes.14G152200	27.6245	13.8619	11.1688	13.0459	103.808	21.9645	-1.08235	2.90471	0.975702
	Manes.15G076900	10.1403	1.39837	0.318975	8.84332	15.5434	1.85522	-0.197445	3.47449	2.54007
	Manes.15G078300	28.8968	20.4823	6.95124	12.351	40.9285	7.34514	-1.22629	0.998732	0.0795196
	Manes.18G069300	9.83715	1.278	0.321071	7.91639	11.8795	1.79346	-0.313398	3.21652	2.48178
	Manes.S001800	25.2624	10.14	3.0033	23.6493	25.4814	9.4801	-0.0951942	1.32938	1.65835
	Manes.S055900	151.977	47.809	20.9428	81.8471	269.633	43.5283	-0.89285	2.49564	1.0555
	Manes.S095200	6.14698	1.76873	0.692059	5.04998	4.82335	1.93948	-0.283598	1.44732	1.48671
	Manes.S110800	6.06505	0.854249	9.38148	4.83276	5.62256	147.97	-0.32767	2.7185	3.97935
	Manes.01G242300	1.46059	51.4512	177.939	2.12118	5.55908	18.7427	0.538318	-3.21029	-3.24698
	Manes.01G249900	10.9237	21.6966	61.4142	11.4497	10.8986	36.3256	0.0678396	-0.993332	-0.757588
	Manes.03G199300	0.402284	3.62723	15.5509	1.26325	0.875367	3.07288	1.65085	-2.05091	-2.33933
	Manes.06G090500	17.7411	56.9079	72.176	43.612	6.77064	7.35579	1.29763	-3.07127	-3.29457
	Manes.08G147800	0.0641485	1.75094	6.25547	1.41075	0.129201	0.208409	4.4589	-3.76044	-4.90763
	Manes.12G000600	1.63194	3.6276	0.552748	2.88276	0.367887	0	0.820867	-3.30168	-5.78855
	Manes.12G143500	7.04256	17.3822	5.67795	19.9323	14.709	2.8478	1.50093	-0.240911	-0.995522
	Manes.14G054200	0.186217	1.97593	21.737	0.31124	0.636722	4.63623	0.741041	-1.63379	-2.22913
	Manes.15G084800	1.34014	18.3009	96.8173	1.80718	1.71765	8.87279	0.431358	-3.4134	-3.44781
	Manes.16G116200	8.70589	29.1637	60.9221	10.8283	8.3599	42.2416	0.314743	-1.80262	-0.528302
	Manes.02G149100	3.54751	4.42404	9.86742	10.8783	39.1636	20.8104	1.61657	3.14608	1.07656
	Manes.12G042700	8.15688	3.92968	6.61094	12.3461	41.1429	20.1866	0.597962	3.38816	1.61047
	Manes.12G085600	18.6006	27.9327	8.39471	21.4202	46.0821	3.3744	0.203618	0.722251	-1.31485
	Manes.12G089800	0.48353	0.244735	0.217293	3.05653	12.4297	4.04256	2.66021	5.66643	4.21756
	Manes.12G093900	0.368413	1.27479	6.83269	0.475558	3.99299	3.35759	0.368299	1.64721	-1.02503
	Manes.12G153100	8.41944	1.17288	0.334862	8.50403	17.1058	1.70502	0.0144224	3.86635	2.34815
	Manes.13G038000	32.3231	4.06869	0.580123	32.9856	65.3539	6.0373	0.0292708	4.00564	3.37947
	Manes.15G080500	3.7039	12.0268	7.03594	3.70482	36.0742	4.33235	0.000355706	1.58472	-0.699594
	Manes.15G173500	3.3451	1.14954	14.9266	5.56048	13.0936	36.586	0.733162	3.50973	1.29341
	Manes.18G063800	2.29665	1.15334	0.432067	4.57351	13.3567	2.20234	0.993769	3.53367	2.34971
10 - rhamnogalacturonan I metabolic process	Manes.08G083500	3.1667	0.779557	2.38411	0.179975	0.536405	0.281083	-4.13711	-0.539332	-3.08438
	Manes.12G137800	6.76688	6.22214	5.00577	3.66867	5.75515	10.0907	-0.883231	-0.112557	1.01136
	Manes.01G104100	8.86969	6.95947	10.0406	8.40274	28.7034	10.2658	-0.0780227	2.04417	0.0320115
	Manes.01G164900	33.0206	8.70912	1.78841	28.8476	24.9053	7.38735	-0.194917	1.51585	2.04638
	Manes.01G221700	10.1155	2.70553	0.195384	8.53318	11.0281	6.28678	-0.245417	2.02721	5.00794
	Manes.02G142800	36.0148	4.74606	1.84254	27.359	25.0574	17.8762	-0.396573	2.40044	3.27828
	Manes.03G005200	9.927	4.76172	1.08217	6.35271	7.63841	2.81826	-0.643986	0.681792	1.38088
	Manes.03G152600	10.206	0.89595	0.743022	10.1962	21.8589	5.05027	-0.00139776	4.60866	2.76488
	Manes.04G096600	1.05755	1.35737	0.192403	0.517702	4.31667	3.10252	-1.03053	1.66911	4.01124
	Manes.04G151000	57.4287	4.89146	2.6204	55.4451	49.4354	47.7632	-0.0507111	3.33721	4.18804
	Manes.05G110800	48.6075	11.4432	4.47063	44.1702	38.4656	14.4501	-0.138105	1.74908	1.69253
	Manes.06G113200	41.4117	14.0619	7.59543	35.2981	85.0262	45.3332	-0.230446	2.59612	2.57737
	Manes.08G020100	12.2228	3.17322	1.21929	10.2748	24.7179	9.65498	-0.250466	2.96153	2.98523
	Manes.08G100700	23.1901	3.08246	0.281534	22.4657	42.055	4.6536	-0.0457892	3.77012	4.04697
	Manes.08G170200	27.7626	16.9877	3.89538	20.6535	50.7224	9.02541	-0.42676	1.57813	1.21223
	Manes.09G023700	31.9023	3.57094	2.04904	25.0551	29.2574	24.6196	-0.348558	3.03443	3.58678
	Manes.10G011000	5.91992	1.31441	1.47625	5.57701	12.2862	4.1273	-0.0860859	3.22456	1.48326
	Manes.12G138800	59.6738	17.677	8.949	51.8316	53.1062	22.9545	-0.203264	1.58701	1.35898
	Manes.12G144200	0.355339	0	0	0.18336	0.445022	1.87811	-0.954511	5.47581	7.55314
	Manes.12G146600	75.1454	21.5132	13.0779	64.6699	62.3547	56.3919	-0.21659	1.53528	2.10836
	Manes.14G087800	28.2023	5.67065	18.8335	20.3087	27.6686	27.0193	-0.473713	2.28667	0.520685
	Manes.14G152200	27.6245	13.8619	11.1688	13.0459	103.808	21.9645	-1.08235	2.90471	0.975702
	Manes.15G006000	119.159	17.0896	0.952891	99.1109	180.871	24.6865	-0.265776	3.40377	4.69527
	Manes.15G076900	10.1403	1.39837	0.318975	8.84332	15.5434	1.85522	-0.197445	3.47449	2.54007
	Manes.15G099200	7.74722	2.01005	1.45334	7.37229	14.0381	3.64455	-0.0715659	2.80405	1.32637
	Manes.18G067300	0.533986	2.16809	4.30372	0.501093	4.46655	14.018	-0.0917231	1.04274	1.70362
	Manes.18G069300	9.83715	1.278	0.321071	7.91639	11.8795	1.79346	-0.313398	3.21652	2.48178
	Manes.18G087500	7.09015	2.54243	0.26013	3.33139	8.24043	1.66717	-1.08969	1.69651	2.68009
	Manes.S001800	25.2624	10.14	3.0033	23.6493	25.4814	9.4801	-0.0951942	1.32938	1.65835
	Manes.S055900	151.977	47.809	20.9428	81.8471	269.633	43.5283	-0.89285	2.49564	1.0555
	Manes.S074300	31.9518	4.85466	1.07348	23.4197	35.1532	5.19592	-0.448173	2.85621	2.27509
	Manes.S110800	6.06505	0.854249	9.38148	4.83276	5.62256	147.97	-0.32767	2.7185	3.97935
	Manes.12G000600	1.63194	3.6276	0.552748	2.88276	0.367887	0	0.820867	-3.30168	-5.78855
	Manes.12G042700	8.15688	3.92968	6.61094	12.3461	41.1429	20.1866	0.597962	3.38816	1.61047
	Manes.12G153100	8.41944	1.17288	0.334862	8.50403	17.1058	1.70502	0.0144224	3.86635	2.34815
	Manes.13G038000	32.3231	4.06869	0.580123	32.9856	65.3539	6.0373	0.0292708	4.00564	3.37947
11 - glucuronoxylan biosynthetic process	Manes.08G083500	3.1667	0.779557	2.38411	0.179975	0.536405	0.281083	-4.13711	-0.539332	-3.08438
	Manes.12G137800	6.76688	6.22214	5.00577	3.66867	5.75515	10.0907	-0.883231	-0.112557	1.01136
	Manes.01G104100	8.86969	6.95947	10.0406	8.40274	28.7034	10.2658	-0.0780227	2.04417	0.0320115
	Manes.01G164900	33.0206	8.70912	1.78841	28.8476	24.9053	7.38735	-0.194917	1.51585	2.04638
	Manes.01G221700	10.1155	2.70553	0.195384	8.53318	11.0281	6.28678	-0.245417	2.02721	5.00794
	Manes.02G142800	36.0148	4.74606	1.84254	27.359	25.0574	17.8762	-0.396573	2.40044	3.27828
	Manes.03G005200	9.927	4.76172	1.08217	6.35271	7.63841	2.81826	-0.643986	0.681792	1.38088
	Manes.03G152600	10.206	0.89595	0.743022	10.1962	21.8589	5.05027	-0.00139776	4.60866	2.76488
	Manes.04G096600	1.05755	1.35737	0.192403	0.517702	4.31667	3.10252	-1.03053	1.66911	4.01124
	Manes.04G151000	57.4287	4.89146	2.6204	55.4451	49.4354	47.7632	-0.0507111	3.33721	4.18804
	Manes.05G110800	48.6075	11.4432	4.47063	44.1702	38.4656	14.4501	-0.138105	1.74908	1.69253
	Manes.06G113200	41.4117	14.0619	7.59543	35.2981	85.0262	45.3332	-0.230446	2.59612	2.57737
	Manes.08G020100	12.2228	3.17322	1.21929	10.2748	24.7179	9.65498	-0.250466	2.96153	2.98523
	Manes.08G100700	23.1901	3.08246	0.281534	22.4657	42.055	4.6536	-0.0457892	3.77012	4.04697
	Manes.08G170200	27.7626	16.9877	3.89538	20.6535	50.7224	9.02541	-0.42676	1.57813	1.21223
	Manes.09G023700	31.9023	3.57094	2.04904	25.0551	29.2574	24.6196	-0.348558	3.03443	3.58678
	Manes.10G011000	5.91992	1.31441	1.47625	5.57701	12.2862	4.1273	-0.0860859	3.22456	1.48326
	Manes.12G138800	59.6738	17.677	8.949	51.8316	53.1062	22.9545	-0.203264	1.58701	1.35898
	Manes.12G144200	0.355339	0	0	0.18336	0.445022	1.87811	-0.954511	5.47581	7.55314
	Manes.12G146600	75.1454	21.5132	13.0779	64.6699	62.3547	56.3919	-0.21659	1.53528	2.10836
	Manes.14G087800	28.2023	5.67065	18.8335	20.3087	27.6686	27.0193	-0.473713	2.28667	0.520685
	Manes.14G152200	27.6245	13.8619	11.1688	13.0459	103.808	21.9645	-1.08235	2.90471	0.975702
	Manes.15G006000	119.159	17.0896	0.952891	99.1109	180.871	24.6865	-0.265776	3.40377	4.69527
	Manes.15G076900	10.1403	1.39837	0.318975	8.84332	15.5434	1.85522	-0.197445	3.47449	2.54007
	Manes.15G099200	7.74722	2.01005	1.45334	7.37229	14.0381	3.64455	-0.0715659	2.80405	1.32637
	Manes.18G067300	0.533986	2.16809	4.30372	0.501093	4.46655	14.018	-0.0917231	1.04274	1.70362
	Manes.18G069300	9.83715	1.278	0.321071	7.91639	11.8795	1.79346	-0.313398	3.21652	2.48178
	Manes.18G087500	7.09015	2.54243	0.26013	3.33139	8.24043	1.66717	-1.08969	1.69651	2.68009
	Manes.S001800	25.2624	10.14	3.0033	23.6493	25.4814	9.4801	-0.0951942	1.32938	1.65835
	Manes.S055900	151.977	47.809	20.9428	81.8471	269.633	43.5283	-0.89285	2.49564	1.0555
	Manes.S074300	31.9518	4.85466	1.07348	23.4197	35.1532	5.19592	-0.448173	2.85621	2.27509
	Manes.S110800	6.06505	0.854249	9.38148	4.83276	5.62256	147.97	-0.32767	2.7185	3.97935
	Manes.12G000600	1.63194	3.6276	0.552748	2.88276	0.367887	0	0.820867	-3.30168	-5.78855
	Manes.12G042700	8.15688	3.92968	6.61094	12.3461	41.1429	20.1866	0.597962	3.38816	1.61047
	Manes.12G153100	8.41944	1.17288	0.334862	8.50403	17.1058	1.70502	0.0144224	3.86635	2.34815
	Manes.13G038000	32.3231	4.06869	0.580123	32.9856	65.3539	6.0373	0.0292708	4.00564	3.37947
12 - arabinan catabolic process	Manes.02G101600	6.82041	2.36549	4.37889	0.340796	0.546665	0.645188	-4.32288	-2.11341	-2.76278
	Manes.01G104100	8.86969	6.95947	10.0406	8.40274	28.7034	10.2658	-0.0780227	2.04417	0.0320115
	Manes.01G221700	10.1155	2.70553	0.195384	8.53318	11.0281	6.28678	-0.245417	2.02721	5.00794
	Manes.02G142800	36.0148	4.74606	1.84254	27.359	25.0574	17.8762	-0.396573	2.40044	3.27828
	Manes.03G152600	10.206	0.89595	0.743022	10.1962	21.8589	5.05027	-0.00139776	4.60866	2.76488
	Manes.04G096600	1.05755	1.35737	0.192403	0.517702	4.31667	3.10252	-1.03053	1.66911	4.01124
	Manes.04G151000	57.4287	4.89146	2.6204	55.4451	49.4354	47.7632	-0.0507111	3.33721	4.18804
	Manes.05G110800	48.6075	11.4432	4.47063	44.1702	38.4656	14.4501	-0.138105	1.74908	1.69253
	Manes.06G113200	41.4117	14.0619	7.59543	35.2981	85.0262	45.3332	-0.230446	2.59612	2.57737
	Manes.08G100700	23.1901	3.08246	0.281534	22.4657	42.055	4.6536	-0.0457892	3.77012	4.04697
	Manes.08G170200	27.7626	16.9877	3.89538	20.6535	50.7224	9.02541	-0.42676	1.57813	1.21223
	Manes.09G023700	31.9023	3.57094	2.04904	25.0551	29.2574	24.6196	-0.348558	3.03443	3.58678
	Manes.10G011000	5.91992	1.31441	1.47625	5.57701	12.2862	4.1273	-0.0860859	3.22456	1.48326
	Manes.12G138800	59.6738	17.677	8.949	51.8316	53.1062	22.9545	-0.203264	1.58701	1.35898
	Manes.12G146600	75.1454	21.5132	13.0779	64.6699	62.3547	56.3919	-0.21659	1.53528	2.10836
	Manes.14G087800	28.2023	5.67065	18.8335	20.3087	27.6686	27.0193	-0.473713	2.28667	0.520685
	Manes.14G152200	27.6245	13.8619	11.1688	13.0459	103.808	21.9645	-1.08235	2.90471	0.975702
	Manes.15G076900	10.1403	1.39837	0.318975	8.84332	15.5434	1.85522	-0.197445	3.47449	2.54007
	Manes.15G099200	7.74722	2.01005	1.45334	7.37229	14.0381	3.64455	-0.0715659	2.80405	1.32637
	Manes.18G069300	9.83715	1.278	0.321071	7.91639	11.8795	1.79346	-0.313398	3.21652	2.48178
	Manes.S001800	25.2624	10.14	3.0033	23.6493	25.4814	9.4801	-0.0951942	1.32938	1.65835
	Manes.S055900	151.977	47.809	20.9428	81.8471	269.633	43.5283	-0.89285	2.49564	1.0555
	Manes.S110800	6.06505	0.854249	9.38148	4.83276	5.62256	147.97	-0.32767	2.7185	3.97935
	Manes.12G000600	1.63194	3.6276	0.552748	2.88276	0.367887	0	0.820867	-3.30168	-5.78855
	Manes.12G042700	8.15688	3.92968	6.61094	12.3461	41.1429	20.1866	0.597962	3.38816	1.61047
	Manes.12G153100	8.41944	1.17288	0.334862	8.50403	17.1058	1.70502	0.0144224	3.86635	2.34815
	Manes.13G038000	32.3231	4.06869	0.580123	32.9856	65.3539	6.0373	0.0292708	4.00564	3.37947
13 - xylan catabolic process	Manes.02G101600	6.82041	2.36549	4.37889	0.340796	0.546665	0.645188	-4.32288	-2.11341	-2.76278
	Manes.01G104100	8.86969	6.95947	10.0406	8.40274	28.7034	10.2658	-0.0780227	2.04417	0.0320115
	Manes.01G164900	33.0206	8.70912	1.78841	28.8476	24.9053	7.38735	-0.194917	1.51585	2.04638
	Manes.01G221700	10.1155	2.70553	0.195384	8.53318	11.0281	6.28678	-0.245417	2.02721	5.00794
	Manes.02G142800	36.0148	4.74606	1.84254	27.359	25.0574	17.8762	-0.396573	2.40044	3.27828
	Manes.03G005200	9.927	4.76172	1.08217	6.35271	7.63841	2.81826	-0.643986	0.681792	1.38088
	Manes.03G152600	10.206	0.89595	0.743022	10.1962	21.8589	5.05027	-0.00139776	4.60866	2.76488
	Manes.04G096600	1.05755	1.35737	0.192403	0.517702	4.31667	3.10252	-1.03053	1.66911	4.01124
	Manes.04G151000	57.4287	4.89146	2.6204	55.4451	49.4354	47.7632	-0.0507111	3.33721	4.18804
	Manes.05G110800	48.6075	11.4432	4.47063	44.1702	38.4656	14.4501	-0.138105	1.74908	1.69253
	Manes.06G113200	41.4117	14.0619	7.59543	35.2981	85.0262	45.3332	-0.230446	2.59612	2.57737
	Manes.08G020100	12.2228	3.17322	1.21929	10.2748	24.7179	9.65498	-0.250466	2.96153	2.98523
	Manes.08G100700	23.1901	3.08246	0.281534	22.4657	42.055	4.6536	-0.0457892	3.77012	4.04697
	Manes.08G170200	27.7626	16.9877	3.89538	20.6535	50.7224	9.02541	-0.42676	1.57813	1.21223
	Manes.09G023700	31.9023	3.57094	2.04904	25.0551	29.2574	24.6196	-0.348558	3.03443	3.58678
	Manes.10G011000	5.91992	1.31441	1.47625	5.57701	12.2862	4.1273	-0.0860859	3.22456	1.48326
	Manes.12G138800	59.6738	17.677	8.949	51.8316	53.1062	22.9545	-0.203264	1.58701	1.35898
	Manes.12G144200	0.355339	0	0	0.18336	0.445022	1.87811	-0.954511	5.47581	7.55314
	Manes.12G146600	75.1454	21.5132	13.0779	64.6699	62.3547	56.3919	-0.21659	1.53528	2.10836
	Manes.14G087800	28.2023	5.67065	18.8335	20.3087	27.6686	27.0193	-0.473713	2.28667	0.520685
	Manes.14G152200	27.6245	13.8619	11.1688	13.0459	103.808	21.9645	-1.08235	2.90471	0.975702
	Manes.15G006000	119.159	17.0896	0.952891	99.1109	180.871	24.6865	-0.265776	3.40377	4.69527
	Manes.15G076900	10.1403	1.39837	0.318975	8.84332	15.5434	1.85522	-0.197445	3.47449	2.54007
	Manes.15G099200	7.74722	2.01005	1.45334	7.37229	14.0381	3.64455	-0.0715659	2.80405	1.32637
	Manes.18G067300	0.533986	2.16809	4.30372	0.501093	4.46655	14.018	-0.0917231	1.04274	1.70362
	Manes.18G069300	9.83715	1.278	0.321071	7.91639	11.8795	1.79346	-0.313398	3.21652	2.48178
	Manes.18G087500	7.09015	2.54243	0.26013	3.33139	8.24043	1.66717	-1.08969	1.69651	2.68009
	Manes.S001800	25.2624	10.14	3.0033	23.6493	25.4814	9.4801	-0.0951942	1.32938	1.65835
	Manes.S055900	151.977	47.809	20.9428	81.8471	269.633	43.5283	-0.89285	2.49564	1.0555
	Manes.S074300	31.9518	4.85466	1.07348	23.4197	35.1532	5.19592	-0.448173	2.85621	2.27509
	Manes.S110800	6.06505	0.854249	9.38148	4.83276	5.62256	147.97	-0.32767	2.7185	3.97935
	Manes.12G000600	1.63194	3.6276	0.552748	2.88276	0.367887	0	0.820867	-3.30168	-5.78855
	Manes.12G042700	8.15688	3.92968	6.61094	12.3461	41.1429	20.1866	0.597962	3.38816	1.61047
	Manes.12G153100	8.41944	1.17288	0.334862	8.50403	17.1058	1.70502	0.0144224	3.86635	2.34815
	Manes.13G038000	32.3231	4.06869	0.580123	32.9856	65.3539	6.0373	0.0292708	4.00564	3.37947
14 - mannan catabolic process	Manes.02G101600	6.82041	2.36549	4.37889	0.340796	0.546665	0.645188	-4.32288	-2.11341	-2.76278
	Manes.08G083500	3.1667	0.779557	2.38411	0.179975	0.536405	0.281083	-4.13711	-0.539332	-3.08438
	Manes.12G137800	6.76688	6.22214	5.00577	3.66867	5.75515	10.0907	-0.883231	-0.112557	1.01136
	Manes.01G104100	8.86969	6.95947	10.0406	8.40274	28.7034	10.2658	-0.0780227	2.04417	0.0320115
	Manes.01G164900	33.0206	8.70912	1.78841	28.8476	24.9053	7.38735	-0.194917	1.51585	2.04638
	Manes.01G221700	10.1155	2.70553	0.195384	8.53318	11.0281	6.28678	-0.245417	2.02721	5.00794
	Manes.02G142800	36.0148	4.74606	1.84254	27.359	25.0574	17.8762	-0.396573	2.40044	3.27828
	Manes.03G005200	9.927	4.76172	1.08217	6.35271	7.63841	2.81826	-0.643986	0.681792	1.38088
	Manes.03G152600	10.206	0.89595	0.743022	10.1962	21.8589	5.05027	-0.00139776	4.60866	2.76488
	Manes.04G096600	1.05755	1.35737	0.192403	0.517702	4.31667	3.10252	-1.03053	1.66911	4.01124
	Manes.04G151000	57.4287	4.89146	2.6204	55.4451	49.4354	47.7632	-0.0507111	3.33721	4.18804
	Manes.05G110800	48.6075	11.4432	4.47063	44.1702	38.4656	14.4501	-0.138105	1.74908	1.69253
	Manes.06G113200	41.4117	14.0619	7.59543	35.2981	85.0262	45.3332	-0.230446	2.59612	2.57737
	Manes.08G020100	12.2228	3.17322	1.21929	10.2748	24.7179	9.65498	-0.250466	2.96153	2.98523
	Manes.08G100700	23.1901	3.08246	0.281534	22.4657	42.055	4.6536	-0.0457892	3.77012	4.04697
	Manes.08G170200	27.7626	16.9877	3.89538	20.6535	50.7224	9.02541	-0.42676	1.57813	1.21223
	Manes.09G023700	31.9023	3.57094	2.04904	25.0551	29.2574	24.6196	-0.348558	3.03443	3.58678
	Manes.10G011000	5.91992	1.31441	1.47625	5.57701	12.2862	4.1273	-0.0860859	3.22456	1.48326
	Manes.12G138800	59.6738	17.677	8.949	51.8316	53.1062	22.9545	-0.203264	1.58701	1.35898
	Manes.12G144200	0.355339	0	0	0.18336	0.445022	1.87811	-0.954511	5.47581	7.55314
	Manes.12G146600	75.1454	21.5132	13.0779	64.6699	62.3547	56.3919	-0.21659	1.53528	2.10836
	Manes.14G087800	28.2023	5.67065	18.8335	20.3087	27.6686	27.0193	-0.473713	2.28667	0.520685
	Manes.14G152200	27.6245	13.8619	11.1688	13.0459	103.808	21.9645	-1.08235	2.90471	0.975702
	Manes.15G006000	119.159	17.0896	0.952891	99.1109	180.871	24.6865	-0.265776	3.40377	4.69527
	Manes.15G076900	10.1403	1.39837	0.318975	8.84332	15.5434	1.85522	-0.197445	3.47449	2.54007
	Manes.15G099200	7.74722	2.01005	1.45334	7.37229	14.0381	3.64455	-0.0715659	2.80405	1.32637
	Manes.18G067300	0.533986	2.16809	4.30372	0.501093	4.46655	14.018	-0.0917231	1.04274	1.70362
	Manes.18G069300	9.83715	1.278	0.321071	7.91639	11.8795	1.79346	-0.313398	3.21652	2.48178
	Manes.18G087500	7.09015	2.54243	0.26013	3.33139	8.24043	1.66717	-1.08969	1.69651	2.68009
	Manes.S001800	25.2624	10.14	3.0033	23.6493	25.4814	9.4801	-0.0951942	1.32938	1.65835
	Manes.S055900	151.977	47.809	20.9428	81.8471	269.633	43.5283	-0.89285	2.49564	1.0555
	Manes.S074300	31.9518	4.85466	1.07348	23.4197	35.1532	5.19592	-0.448173	2.85621	2.27509
	Manes.S110800	6.06505	0.854249	9.38148	4.83276	5.62256	147.97	-0.32767	2.7185	3.97935
	Manes.12G000600	1.63194	3.6276	0.552748	2.88276	0.367887	0	0.820867	-3.30168	-5.78855
	Manes.12G042700	8.15688	3.92968	6.61094	12.3461	41.1429	20.1866	0.597962	3.38816	1.61047
	Manes.12G153100	8.41944	1.17288	0.334862	8.50403	17.1058	1.70502	0.0144224	3.86635	2.34815
	Manes.13G038000	32.3231	4.06869	0.580123	32.9856	65.3539	6.0373	0.0292708	4.00564	3.37947
15 - regulation of microtubule binding	Manes.03G199700	0.84919	36.1001	5.76354	0.476399	3.09668	0.809401	-0.833917	-3.54321	-2.83203
	Manes.15G009500	2.40415	21.7897	1.94874	2.16303	0.683518	0.199343	-0.15247	-4.99453	-3.28922
16 - spindle assembly	Manes.01G148700	32.7527	11.3021	6.16063	27.5305	30.4899	16.1018	-0.250581	1.43174	1.38607
	Manes.02G101900	3.87368	2.68241	1.65055	2.86959	5.2424	1.82743	-0.432859	0.966699	0.146866
	Manes.03G168600	20.2246	5.82864	3.00853	16.6933	30.2194	13.337	-0.276847	2.37424	2.1483
	Manes.04G135100	38.597	4.42195	2.68849	29.4651	43.7079	11.0725	-0.38948	3.30514	2.04211
	Manes.09G023700	31.9023	3.57094	2.04904	25.0551	29.2574	24.6196	-0.348558	3.03443	3.58678
	Manes.12G138800	59.6738	17.677	8.949	51.8316	53.1062	22.9545	-0.203264	1.58701	1.35898
	Manes.12G146600	75.1454	21.5132	13.0779	64.6699	62.3547	56.3919	-0.21659	1.53528	2.10836
	Manes.15G037100	20.8696	7.84293	4.15363	17.3959	41.2843	14.5318	-0.262656	2.39613	1.80677
	Manes.15G111300	2.3582	1.06408	0.172873	1.68478	3.11915	0.510015	-0.485124	1.55154	1.56083
	Manes.01G021900	2.43111	1.4483	0.343439	2.52636	4.1432	1.36852	0.055447	1.51639	1.9945
	Manes.13G038000	32.3231	4.06869	0.580123	32.9856	65.3539	6.0373	0.0292708	4.00564	3.37947
	Manes.15G077400	14.7566	3.41684	1.06708	15.3157	24.2863	4.06392	0.0536477	2.82941	1.9292
	Manes.S050700	21.644	4.58144	1.03795	23.5794	20.9211	3.77631	0.123558	2.19109	1.86324
17 - glycogen catabolic process	Manes.02G101600	6.82041	2.36549	4.37889	0.340796	0.546665	0.645188	-4.32288	-2.11341	-2.76278
	Manes.01G104100	8.86969	6.95947	10.0406	8.40274	28.7034	10.2658	-0.0780227	2.04417	0.0320115
	Manes.01G221700	10.1155	2.70553	0.195384	8.53318	11.0281	6.28678	-0.245417	2.02721	5.00794
	Manes.02G142800	36.0148	4.74606	1.84254	27.359	25.0574	17.8762	-0.396573	2.40044	3.27828
	Manes.03G152600	10.206	0.89595	0.743022	10.1962	21.8589	5.05027	-0.00139776	4.60866	2.76488
	Manes.04G096600	1.05755	1.35737	0.192403	0.517702	4.31667	3.10252	-1.03053	1.66911	4.01124
	Manes.04G151000	57.4287	4.89146	2.6204	55.4451	49.4354	47.7632	-0.0507111	3.33721	4.18804
	Manes.05G110800	48.6075	11.4432	4.47063	44.1702	38.4656	14.4501	-0.138105	1.74908	1.69253
	Manes.06G113200	41.4117	14.0619	7.59543	35.2981	85.0262	45.3332	-0.230446	2.59612	2.57737
	Manes.08G100700	23.1901	3.08246	0.281534	22.4657	42.055	4.6536	-0.0457892	3.77012	4.04697
	Manes.08G170200	27.7626	16.9877	3.89538	20.6535	50.7224	9.02541	-0.42676	1.57813	1.21223
	Manes.09G023700	31.9023	3.57094	2.04904	25.0551	29.2574	24.6196	-0.348558	3.03443	3.58678
	Manes.10G011000	5.91992	1.31441	1.47625	5.57701	12.2862	4.1273	-0.0860859	3.22456	1.48326
	Manes.12G138800	59.6738	17.677	8.949	51.8316	53.1062	22.9545	-0.203264	1.58701	1.35898
	Manes.12G146600	75.1454	21.5132	13.0779	64.6699	62.3547	56.3919	-0.21659	1.53528	2.10836
	Manes.14G087800	28.2023	5.67065	18.8335	20.3087	27.6686	27.0193	-0.473713	2.28667	0.520685
	Manes.14G152200	27.6245	13.8619	11.1688	13.0459	103.808	21.9645	-1.08235	2.90471	0.975702
	Manes.15G076900	10.1403	1.39837	0.318975	8.84332	15.5434	1.85522	-0.197445	3.47449	2.54007
	Manes.15G099200	7.74722	2.01005	1.45334	7.37229	14.0381	3.64455	-0.0715659	2.80405	1.32637
	Manes.18G069300	9.83715	1.278	0.321071	7.91639	11.8795	1.79346	-0.313398	3.21652	2.48178
	Manes.S001800	25.2624	10.14	3.0033	23.6493	25.4814	9.4801	-0.0951942	1.32938	1.65835
	Manes.S055900	151.977	47.809	20.9428	81.8471	269.633	43.5283	-0.89285	2.49564	1.0555
	Manes.S110800	6.06505	0.854249	9.38148	4.83276	5.62256	147.97	-0.32767	2.7185	3.97935
	Manes.12G000600	1.63194	3.6276	0.552748	2.88276	0.367887	0	0.820867	-3.30168	-5.78855
	Manes.12G042700	8.15688	3.92968	6.61094	12.3461	41.1429	20.1866	0.597962	3.38816	1.61047
	Manes.12G153100	8.41944	1.17288	0.334862	8.50403	17.1058	1.70502	0.0144224	3.86635	2.34815
	Manes.13G038000	32.3231	4.06869	0.580123	32.9856	65.3539	6.0373	0.0292708	4.00564	3.37947
18 - microtubule depolymerization	Manes.01G148700	32.7527	11.3021	6.16063	27.5305	30.4899	16.1018	-0.250581	1.43174	1.38607
	Manes.02G101900	3.87368	2.68241	1.65055	2.86959	5.2424	1.82743	-0.432859	0.966699	0.146866
	Manes.03G168600	20.2246	5.82864	3.00853	16.6933	30.2194	13.337	-0.276847	2.37424	2.1483
	Manes.04G135100	38.597	4.42195	2.68849	29.4651	43.7079	11.0725	-0.38948	3.30514	2.04211
	Manes.12G138800	59.6738	17.677	8.949	51.8316	53.1062	22.9545	-0.203264	1.58701	1.35898
	Manes.12G146600	75.1454	21.5132	13.0779	64.6699	62.3547	56.3919	-0.21659	1.53528	2.10836
	Manes.15G037100	20.8696	7.84293	4.15363	17.3959	41.2843	14.5318	-0.262656	2.39613	1.80677
	Manes.15G111300	2.3582	1.06408	0.172873	1.68478	3.11915	0.510015	-0.485124	1.55154	1.56083
	Manes.01G021900	2.43111	1.4483	0.343439	2.52636	4.1432	1.36852	0.055447	1.51639	1.9945
	Manes.15G077400	14.7566	3.41684	1.06708	15.3157	24.2863	4.06392	0.0536477	2.82941	1.9292
19 - regulation of microtubule cytoskeleton organization	Manes.01G148700	32.7527	11.3021	6.16063	27.5305	30.4899	16.1018	-0.250581	1.43174	1.38607
	Manes.02G101900	3.87368	2.68241	1.65055	2.86959	5.2424	1.82743	-0.432859	0.966699	0.146866
	Manes.03G168600	20.2246	5.82864	3.00853	16.6933	30.2194	13.337	-0.276847	2.37424	2.1483
	Manes.04G135100	38.597	4.42195	2.68849	29.4651	43.7079	11.0725	-0.38948	3.30514	2.04211
	Manes.12G138800	59.6738	17.677	8.949	51.8316	53.1062	22.9545	-0.203264	1.58701	1.35898
	Manes.12G146600	75.1454	21.5132	13.0779	64.6699	62.3547	56.3919	-0.21659	1.53528	2.10836
	Manes.15G037100	20.8696	7.84293	4.15363	17.3959	41.2843	14.5318	-0.262656	2.39613	1.80677
	Manes.15G111300	2.3582	1.06408	0.172873	1.68478	3.11915	0.510015	-0.485124	1.55154	1.56083
	Manes.18G067300	0.533986	2.16809	4.30372	0.501093	4.46655	14.018	-0.0917231	1.04274	1.70362
	Manes.14G054200	0.186217	1.97593	21.737	0.31124	0.636722	4.63623	0.741041	-1.63379	-2.22913
	Manes.01G021900	2.43111	1.4483	0.343439	2.52636	4.1432	1.36852	0.055447	1.51639	1.9945
	Manes.02G149100	3.54751	4.42404	9.86742	10.8783	39.1636	20.8104	1.61657	3.14608	1.07656
	Manes.15G077400	14.7566	3.41684	1.06708	15.3157	24.2863	4.06392	0.0536477	2.82941	1.9292
	Manes.18G063800	2.29665	1.15334	0.432067	4.57351	13.3567	2.20234	0.993769	3.53367	2.34971
	Manes.S050700	21.644	4.58144	1.03795	23.5794	20.9211	3.77631	0.123558	2.19109	1.86324
20 - G1/S transition of mitotic cell cycle	Manes.09G023700	31.9023	3.57094	2.04904	25.0551	29.2574	24.6196	-0.348558	3.03443	3.58678
	Manes.12G138800	59.6738	17.677	8.949	51.8316	53.1062	22.9545	-0.203264	1.58701	1.35898
	Manes.12G146600	75.1454	21.5132	13.0779	64.6699	62.3547	56.3919	-0.21659	1.53528	2.10836
	Manes.01G021900	2.43111	1.4483	0.343439	2.52636	4.1432	1.36852	0.055447	1.51639	1.9945
	Manes.13G038000	32.3231	4.06869	0.580123	32.9856	65.3539	6.0373	0.0292708	4.00564	3.37947
	Manes.15G077400	14.7566	3.41684	1.06708	15.3157	24.2863	4.06392	0.0536477	2.82941	1.9292
	Manes.S050700	21.644	4.58144	1.03795	23.5794	20.9211	3.77631	0.123558	2.19109	1.86324

## Sheet: Biological process TP 3-7
Supplemental Table S1. Gene expression and foldchange values of genes in the corresponding functionality cluster for the comparison TP3-TP7 of the Biological process domain.
CATEGORY	Manes	FPKM						Foldchange FR - SR
		FR1	FR3	FR7	SR1	SR3	SR7	TP1	TP3	TP7
1 - cell-cell junction assembly	Manes.15G016300	2.49974	2.10235	1.11692	0.872987	5.35902	0.596031	-1.51775	1.34997	-0.906061
2 - protein folding	Manes.02G125200	47.5671	6.42833	29.1754	14.2719	7.89946	9.47384	-1.73678	0.29731	-1.62273
	Manes.02G124800	81.5209	6.34454	96.4292	2.67061	10.2748	27.0298	-4.93193	0.695518	-1.83492
3 - response to caffeine	Manes.18G087000	5.62625	6.7592	2.54903	30.0349	4.24333	0.752039	2.41639	-0.671655	-1.76107
4 - phloem glucosinolate loading	Manes.16G032200	6.27342	9.12967	7.40754	1.92877	3.27251	0.493941	-1.70157	-1.48016	-3.90658
	Manes.18G070500	4.66271	7.93216	1.41173	4.99834	0.886005	0.154136	0.100279	-3.16233	-3.19519
	Manes.02G167100	71.4837	25.2273	14.8263	36.171	32.8841	7.32148	-0.98278	0.382403	-1.01795
	Manes.04G076700	4.9258	2.34603	0.305679	4.52942	5.29521	1.5034	-0.121032	1.17447	2.29814
	Manes.04G101900	4.14143	3.28904	1.40697	3.68515	7.62712	2.52413	-0.168403	1.21347	0.843192
	Manes.15G180400	71.6419	24.5818	5.54075	40.7362	42.3377	13.4855	-0.814493	0.784351	1.28326
5 - L-asparagine biosynthetic process	Manes.02G212800	4.80789	23.2638	42.4991	35.3141	16.5914	7.63838	2.87677	-0.48765	-2.47609
	Manes.03G155300	12.8552	37.5467	8.40925	32.9139	5.00663	1.61932	1.35635	-2.90677	-2.37659
	Manes.10G113400	9.15845	14.9982	3.9001	32.7677	7.69594	1.45845	1.8391	-0.962621	-1.41908
	Manes.18G083800	4.87123	0.994954	2.10339	4.06694	0.999586	15.889	-0.260342	0.00670039	2.91725
6 - sucrose transport	Manes.15G027300	0.703138	5.20226	5.19175	0.492657	0.472829	0.360104	-0.513224	-3.45975	-3.84973
	Manes.09G172000	26.89	259.986	148.145	28.3288	34.0074	32.8868	0.0751979	-2.93451	-2.17143
	Manes.16G032200	6.27342	9.12967	7.40754	1.92877	3.27251	0.493941	-1.70157	-1.48016	-3.90658
	Manes.02G094100	5.58183	4.95315	2.93151	6.86629	2.61284	0.861852	0.298793	-0.922728	-1.76613
	Manes.15G027300	0.703138	5.20226	5.19175	0.492657	0.472829	0.360104	-0.513224	-3.45975	-3.84973
	Manes.09G172000	26.89	259.986	148.145	28.3288	34.0074	32.8868	0.0751979	-2.93451	-2.17143
	Manes.16G032200	6.27342	9.12967	7.40754	1.92877	3.27251	0.493941	-1.70157	-1.48016	-3.90658
	Manes.14G047700	16.191	17.483	126.691	23.414	39.3487	19.2979	0.532176	1.17036	-2.7148
	Manes.14G047700	16.191	17.483	126.691	23.414	39.3487	19.2979	0.532176	1.17036	-2.7148
	Manes.14G047700	16.191	17.483	126.691	23.414	39.3487	19.2979	0.532176	1.17036	-2.7148
	Manes.14G047700	16.191	17.483	126.691	23.414	39.3487	19.2979	0.532176	1.17036	-2.7148
7 - establishment or maintenance of cell polarity	Manes.01G148700	32.7527	11.3021	6.16063	27.5305	30.4899	16.1018	-0.250581	1.43174	1.38607
8 - response to mannitol	Manes.02G212800	4.80789	23.2638	42.4991	35.3141	16.5914	7.63838	2.87677	-0.48765	-2.47609
	Manes.09G172000	26.89	259.986	148.145	28.3288	34.0074	32.8868	0.0751979	-2.93451	-2.17143
	Manes.12G115900	7.49631	8.39579	3.933	4.57237	2.97027	1.64872	-0.713237	-1.49907	-1.25428
	Manes.16G102600	1.3756	4.7493	0.686387	0.145885	0.303541	0.0824616	-3.23716	-3.96775	-3.05723
	Manes.18G087000	5.62625	6.7592	2.54903	30.0349	4.24333	0.752039	2.41639	-0.671655	-1.76107
	Manes.01G241100	2.96472	6.25207	22.5978	3.26162	8.68286	9.08875	0.137691	0.473836	-1.31403
	Manes.06G092400	2.12512	5.06248	0.238079	4.00472	15.0039	89.5387	0.914156	1.56742	8.55492
	Manes.S050700	21.644	2.0397	1.03795	23.5794	20.9211	3.77631	0.123558	3.35853	1.86324
9 - methylation	Manes.18G083800	4.87123	0.994954	2.10339	4.06694	0.999586	15.889	-0.260342	0.00670039	2.91725
	Manes.02G096900	34.6565	56.9344	2.36006	109.977	19.1115	0.798297	1.666	-1.57486	-1.56383
10 - response to estradiol	Manes.18G087000	5.62625	6.7592	2.54903	30.0349	4.24333	0.752039	2.41639	-0.671655	-1.76107
11 - cellular response to sucrose starvation	Manes.02G212800	4.80789	23.2638	42.4991	35.3141	16.5914	7.63838	2.87677	-0.48765	-2.47609
12 - calcium ion import	Manes.01G161800	4.4372	1.20238	0	18.1309	31.9917	2.71379	2.03073	4.73374	8.08417
	Manes.02G051000	1.02385	4.20434	13.4145	2.04333	1.86867	0.584649	0.996917	-1.16986	-4.52008
	Manes.02G119600	4.80126	0.319746	0.228407	16.8606	27.0354	2.30262	1.81217	6.40178	3.3336
13 - regulation of potassium ion transport	Manes.01G165000	10.3995	27.4172	2.45367	3.45607	1.87551	0.54508	-1.58931	-3.86973	-2.1704
	Manes.02G051000	1.02385	4.20434	13.4145	2.04333	1.86867	0.584649	0.996917	-1.16986	-4.52008
	Manes.02G094100	5.58183	4.95315	2.93151	6.86629	2.61284	0.861852	0.298793	-0.922728	-1.76613
	Manes.15G027300	0.703138	5.20226	5.19175	0.492657	0.472829	0.360104	-0.513224	-3.45975	-3.84973
	Manes.S096800	5.07084	18.1241	23.1349	4.1805	12.8115	4.90965	-0.278548	-0.500476	-2.23638
	Manes.01G241100	2.96472	6.25207	22.5978	3.26162	8.68286	9.08875	0.137691	0.473836	-1.31403
	Manes.08G078700	3.68375	46.1729	36.5194	22.3058	93.3419	2.43663	2.59817	1.01548	-3.90571
	Manes.18G067300	0.533986	2.16809	4.30372	0.501093	4.46655	14.018	-0.0917231	1.04274	1.70362
14 - nitric oxide mediated signal transduction	Manes.02G051000	1.02385	4.20434	13.4145	2.04333	1.86867	0.584649	0.996917	-1.16986	-4.52008
	Manes.03G162100	22.6564	92.7141	29.8522	19.6993	33.887	1.71765	-0.201774	-1.45206	-4.11934
	Manes.12G103500	24.3211	6.35386	15.3603	42.9079	40.1658	48.8172	0.819036	2.66026	1.66818
15 - flavonol biosynthetic process	Manes.18G083800	4.87123	0.994954	2.10339	4.06694	0.999586	15.889	-0.260342	0.00670039	2.91725
	Manes.12G137800	6.76688	6.22214	5.00577	3.66867	5.75515	10.0907	-0.883231	-0.112557	1.01136
16 - photorespiration	Manes.01G181700	3.92918	55.7075	26.6091	0.356855	13.0385	2.42349	-3.46082	-2.0951	-3.45676
	Manes.02G141600	12.5756	29.7324	6.99357	3.04154	1.54103	0.949886	-2.04776	-4.27007	-2.8802
	Manes.03G154700	5.62406	3.96295	7.53282	7.59328	3.46817	27.5617	0.43311	-0.192399	1.87141
	Manes.04G112000	7.3122	1.36303	6.37016	7.19447	28.2279	43.3615	-0.0234175	4.37223	2.76701
17 - response to wounding	Manes.15G085600	6.23858	1.14223	2.3762	5.07355	1.25547	9.03857	-0.298222	0.136377	1.92744
	Manes.01G241100	2.96472	6.25207	22.5978	3.26162	8.68286	9.08875	0.137691	0.473836	-1.31403
	Manes.02G096900	34.6565	56.9344	2.36006	109.977	19.1115	0.798297	1.666	-1.57486	-1.56383
18 - response to karrikin	Manes.06G091400	4.30875	28.2329	4.96335	1.1469	0.770202	0.407546	-1.90953	-5.19599	-3.60628
	Manes.15G033100	66.6855	4.6598	60.5249	0.560012	2.33364	5.18942	-6.89577	-0.997688	-3.54388
	Manes.18G065200	2.91221	9.02572	18.7416	4.22975	3.11277	6.55304	0.538457	-1.53585	-1.51601
	Manes.05G037600	10.9604	12.4226	15.9175	15.2227	6.82341	24.1914	0.473925	-0.864403	0.603879
	Manes.05G037800	28.8415	73.6156	5.7597	7.34919	3.65779	6.41194	-1.97249	-4.33097	0.154767
	Manes.06G092400	2.12512	5.06248	0.238079	4.00472	15.0039	89.5387	0.914156	1.56742	8.55492
	Manes.06G136700	16.4389	11.1302	17.1416	28.2642	45.4678	38.1547	0.781856	2.03036	1.15436
	Manes.07G098700	170.259	96.9026	44.8861	143.48	275.42	51.6642	-0.246879	1.50702	0.202894
	Manes.15G180400	71.6419	24.5818	5.54075	40.7362	42.3377	13.4855	-0.814493	0.784351	1.28326
19 - response to magnetism	Manes.18G067300	0.533986	2.16809	4.30372	0.501093	4.46655	14.018	-0.0917231	1.04274	1.70362
20 - mannosylation	Manes.01G104100	8.86969	6.95947	10.0406	8.40274	28.7034	10.2658	-0.0780227	2.04417	0.0320115
	Manes.08G020100	12.2228	3.17322	1.21929	10.2748	24.7179	9.65498	-0.250466	2.96153	2.98523
	Manes.08G100700	23.1901	3.08246	0.281534	22.4657	42.055	4.6536	-0.0457892	3.77012	4.04697
